# Supplementary material for: Genetic Diversity of Aspergillus flavus on Maize in Guatemala
Source: Foods. 2023 Oct 21;12(20):3864. doi: 10.3390/foods12203864 (PMC10606850; doi:10.3390/foods12203864)
Supplement: Supplementary file 1 [file foods-12-03864-s001.zip]

Archive with 12 entries (9 files):
- New Supplemental files/
- New Supplemental files/Figure S1 Allelic Diversity.tiff
- New Supplemental files/Supplement  Figure S2 Minimum spanning tree.json
- New Supplemental files/Supplemental Table S1-isolate details.xlsx
- New Supplemental files/Supplemental Table S2 ANOVA and Tukey.pdf
- __MACOSX/
- __MACOSX/._New Supplemental files
- __MACOSX/New Supplemental files/
- __MACOSX/New Supplemental files/._Figure S1 Allelic Diversity.tiff
- __MACOSX/New Supplemental files/._Supplement  Figure S2 Minimum spanning tree.json
- __MACOSX/New Supplemental files/._Supplemental Table S1-isolate details.xlsx
- __MACOSX/New Supplemental files/._Supplemental Table S2 ANOVA and Tukey.docx
