# Supplementary material for: Genetic Diversity of Aspergillus flavus on Maize in Guatemala
Source: Foods. 2023 Oct 21;12(20):3864. doi: 10.3390/foods12203864 (PMC10606850; doi:10.3390/foods12203864)
Supplement: Supplementary file 1 [file foods-12-03864-s001.zip › New Supplemental files/Supplement Figure S2 Minimum spanning tree.json]

{"links":[{"source":0,"target":1,"distance":13},{"source":1,"target":2,"distance":1},{"source":1,"target":3,"distance":1},{"source":1,"target":4,"distance":0},{"source":0,"target":5,"distance":11},{"source":0,"target":6,"distance":10},{"source":6,"target":7,"distance":4},{"source":7,"target":8,"distance":4},{"source":8,"target":9,"distance":3},{"source":9,"target":10,"distance":1},{"source":10,"target":11,"distance":2},{"source":10,"target":12,"distance":0},{"source":9,"target":13,"distance":1},{"source":9,"target":14,"distance":0},{"source":8,"target":15,"distance":1},{"source":15,"target":16,"distance":0},{"source":16,"target":17,"distance":0},{"source":16,"target":18,"distance":0},{"source":16,"target":19,"distance":0},{"source":15,"target":20,"distance":0},{"source":15,"target":21,"distance":0},{"source":21,"target":22,"distance":0},{"source":21,"target":23,"distance":0},{"source":8,"target":24,"distance":1},{"source":8,"target":25,"distance":0},{"source":8,"target":26,"distance":0},{"source":8,"target":27,"distance":11},{"source":27,"target":28,"distance":10},{"source":28,"target":29,"distance":0},{"source":28,"target":30,"distance":0},{"source":27,"target":31,"distance":2},{"source":27,"target":32,"distance":1},{"source":27,"target":33,"distance":0},{"source":33,"target":34,"distance":0},{"source":33,"target":35,"distance":0},{"source":33,"target":36,"distance":0},{"source":33,"target":37,"distance":0},{"source":33,"target":38,"distance":0},{"source":33,"target":39,"distance":0},{"source":27,"target":40,"distance":0},{"source":40,"target":41,"distance":0},{"source":40,"target":42,"distance":0},{"source":40,"target":43,"distance":0},{"source":27,"target":44,"distance":0},{"source":8,"target":45,"distance":0},{"source":7,"target":46,"distance":3},{"source":46,"target":47,"distance":2},{"source":47,"target":48,"distance":2},{"source":47,"target":49,"distance":2},{"source":49,"target":50,"distance":2},{"source":50,"target":51,"distance":2},{"source":50,"target":52,"distance":0},{"source":49,"target":53,"distance":0},{"source":47,"target":54,"distance":2},{"source":54,"target":55,"distance":1},{"source":55,"target":56,"distance":1},{"source":55,"target":57,"distance":3},{"source":57,"target":58,"distance":0},{"source":57,"target":59,"distance":0},{"source":55,"target":60,"distance":1},{"source":60,"target":61,"distance":1},{"source":60,"target":62,"distance":1},{"source":60,"target":63,"distance":0},{"source":60,"target":64,"distance":2},{"source":60,"target":65,"distance":0},{"source":65,"target":66,"distance":0},{"source":65,"target":67,"distance":0},{"source":55,"target":68,"distance":0},{"source":68,"target":69,"distance":0},{"source":68,"target":70,"distance":0},{"source":54,"target":71,"distance":3},{"source":54,"target":72,"distance":0},{"source":47,"target":73,"distance":1},{"source":73,"target":74,"distance":3},{"source":74,"target":75,"distance":9},{"source":74,"target":76,"distance":3},{"source":76,"target":77,"distance":4},{"source":76,"target":78,"distance":0},{"source":74,"target":79,"distance":0},{"source":79,"target":80,"distance":0},{"source":79,"target":81,"distance":0},{"source":73,"target":82,"distance":0},{"source":47,"target":83,"distance":1},{"source":47,"target":84,"distance":1},{"source":47,"target":85,"distance":0},{"source":47,"target":86,"distance":0},{"source":86,"target":87,"distance":0},{"source":86,"target":88,"distance":0},{"source":86,"target":89,"distance":0},{"source":86,"target":90,"distance":0},{"source":86,"target":91,"distance":0},{"source":86,"target":92,"distance":0},{"source":86,"target":93,"distance":0},{"source":86,"target":94,"distance":0},{"source":86,"target":95,"distance":0},{"source":46,"target":96,"distance":2},{"source":46,"target":97,"distance":0},{"source":97,"target":98,"distance":0},{"source":97,"target":99,"distance":0},{"source":46,"target":100,"distance":0},{"source":46,"target":101,"distance":6},{"source":101,"target":102,"distance":0},{"source":101,"target":103,"distance":0},{"source":103,"target":104,"distance":0},{"source":103,"target":105,"distance":0},{"source":103,"target":106,"distance":0},{"source":103,"target":107,"distance":0},{"source":103,"target":108,"distance":0},{"source":103,"target":109,"distance":0},{"source":46,"target":110,"distance":4},{"source":110,"target":111,"distance":3},{"source":110,"target":112,"distance":3},{"source":112,"target":113,"distance":0},{"source":112,"target":114,"distance":0},{"source":112,"target":115,"distance":0},{"source":110,"target":116,"distance":1},{"source":116,"target":117,"distance":1},{"source":117,"target":118,"distance":0},{"source":117,"target":119,"distance":0},{"source":117,"target":120,"distance":0},{"source":116,"target":121,"distance":1},{"source":116,"target":122,"distance":0},{"source":122,"target":123,"distance":0},{"source":122,"target":124,"distance":0},{"source":110,"target":125,"distance":1},{"source":110,"target":126,"distance":0},{"source":110,"target":127,"distance":0},{"source":46,"target":128,"distance":0},{"source":128,"target":129,"distance":0},{"source":128,"target":130,"distance":0},{"source":128,"target":131,"distance":0},{"source":128,"target":132,"distance":0},{"source":128,"target":133,"distance":0},{"source":7,"target":134,"distance":3},{"source":134,"target":135,"distance":3},{"source":135,"target":136,"distance":3},{"source":135,"target":137,"distance":2},{"source":135,"target":138,"distance":1},{"source":135,"target":139,"distance":0},{"source":135,"target":140,"distance":4},{"source":135,"target":141,"distance":0},{"source":134,"target":142,"distance":2},{"source":134,"target":143,"distance":2},{"source":143,"target":144,"distance":2},{"source":144,"target":145,"distance":0},{"source":144,"target":146,"distance":0},{"source":146,"target":147,"distance":0},{"source":146,"target":148,"distance":0},{"source":146,"target":149,"distance":0},{"source":146,"target":150,"distance":0},{"source":146,"target":151,"distance":0},{"source":146,"target":152,"distance":0},{"source":143,"target":153,"distance":2},{"source":153,"target":154,"distance":1},{"source":154,"target":155,"distance":0},{"source":154,"target":156,"distance":0},{"source":153,"target":157,"distance":0},{"source":143,"target":158,"distance":2},{"source":158,"target":159,"distance":1},{"source":159,"target":160,"distance":0},{"source":159,"target":161,"distance":0},{"source":158,"target":162,"distance":4},{"source":158,"target":163,"distance":3},{"source":163,"target":164,"distance":3},{"source":164,"target":165,"distance":0},{"source":164,"target":166,"distance":0},{"source":163,"target":167,"distance":2},{"source":163,"target":168,"distance":1},{"source":163,"target":169,"distance":0},{"source":158,"target":170,"distance":0},{"source":143,"target":171,"distance":2},{"source":171,"target":172,"distance":0},{"source":171,"target":173,"distance":0},{"source":171,"target":174,"distance":0},{"source":171,"target":175,"distance":0},{"source":143,"target":176,"distance":1},{"source":176,"target":177,"distance":1},{"source":177,"target":178,"distance":3},{"source":177,"target":179,"distance":1},{"source":179,"target":180,"distance":2},{"source":180,"target":181,"distance":1},{"source":180,"target":182,"distance":2},{"source":182,"target":183,"distance":1},{"source":183,"target":184,"distance":1},{"source":183,"target":185,"distance":0},{"source":185,"target":186,"distance":0},{"source":185,"target":187,"distance":0},{"source":185,"target":188,"distance":0},{"source":182,"target":189,"distance":3},{"source":189,"target":190,"distance":3},{"source":190,"target":191,"distance":1},{"source":190,"target":192,"distance":0},{"source":189,"target":193,"distance":1},{"source":189,"target":194,"distance":0},{"source":182,"target":195,"distance":0},{"source":195,"target":196,"distance":0},{"source":195,"target":197,"distance":0},{"source":180,"target":198,"distance":0},{"source":198,"target":199,"distance":0},{"source":198,"target":200,"distance":0},{"source":179,"target":201,"distance":2},{"source":201,"target":202,"distance":0},{"source":201,"target":203,"distance":0},{"source":201,"target":204,"distance":0},{"source":179,"target":205,"distance":0},{"source":205,"target":206,"distance":0},{"source":205,"target":207,"distance":0},{"source":205,"target":208,"distance":0},{"source":205,"target":209,"distance":0},{"source":177,"target":210,"distance":1},{"source":210,"target":211,"distance":0},{"source":210,"target":212,"distance":0},{"source":177,"target":213,"distance":1},{"source":213,"target":214,"distance":0},{"source":213,"target":215,"distance":0},{"source":215,"target":216,"distance":0},{"source":215,"target":217,"distance":0},{"source":215,"target":218,"distance":0},{"source":177,"target":219,"distance":0},{"source":176,"target":220,"distance":0},{"source":143,"target":221,"distance":0},{"source":143,"target":222,"distance":2},{"source":143,"target":223,"distance":0},{"source":223,"target":224,"distance":0},{"source":223,"target":225,"distance":0},{"source":223,"target":226,"distance":0},{"source":134,"target":227,"distance":4},{"source":227,"target":228,"distance":1},{"source":228,"target":229,"distance":0},{"source":228,"target":230,"distance":0},{"source":227,"target":231,"distance":0},{"source":134,"target":232,"distance":0},{"source":232,"target":233,"distance":0},{"source":232,"target":234,"distance":0},{"source":232,"target":235,"distance":0},{"source":7,"target":236,"distance":3},{"source":236,"target":237,"distance":1},{"source":237,"target":238,"distance":2},{"source":238,"target":239,"distance":0},{"source":238,"target":240,"distance":0},{"source":237,"target":241,"distance":0},{"source":236,"target":242,"distance":0},{"source":7,"target":243,"distance":3},{"source":243,"target":244,"distance":1},{"source":244,"target":245,"distance":0},{"source":244,"target":246,"distance":0},{"source":244,"target":247,"distance":0},{"source":244,"target":248,"distance":0},{"source":243,"target":249,"distance":0},{"source":249,"target":250,"distance":0},{"source":249,"target":251,"distance":0},{"source":7,"target":252,"distance":2},{"source":252,"target":253,"distance":0},{"source":252,"target":254,"distance":2},{"source":252,"target":255,"distance":0},{"source":255,"target":256,"distance":0},{"source":255,"target":257,"distance":0},{"source":7,"target":258,"distance":2},{"source":7,"target":259,"distance":1},{"source":259,"target":260,"distance":3},{"source":260,"target":261,"distance":1},{"source":260,"target":262,"distance":0},{"source":259,"target":263,"distance":2},{"source":259,"target":264,"distance":0},{"source":7,"target":265,"distance":0},{"source":265,"target":266,"distance":0},{"source":265,"target":267,"distance":0},{"source":265,"target":268,"distance":0},{"source":7,"target":269,"distance":0},{"source":269,"target":270,"distance":0},{"source":269,"target":271,"distance":0},{"source":7,"target":272,"distance":0},{"source":7,"target":273,"distance":9},{"source":7,"target":274,"distance":5},{"source":7,"target":275,"distance":0},{"source":275,"target":276,"distance":0},{"source":275,"target":277,"distance":0},{"source":275,"target":278,"distance":0},{"source":275,"target":279,"distance":0},{"source":275,"target":280,"distance":0},{"source":275,"target":281,"distance":0},{"source":275,"target":282,"distance":0},{"source":275,"target":283,"distance":0},{"source":275,"target":284,"distance":0},{"source":275,"target":285,"distance":0},{"source":275,"target":286,"distance":0},{"source":275,"target":287,"distance":0},{"source":275,"target":288,"distance":0},{"source":275,"target":289,"distance":0},{"source":275,"target":290,"distance":0},{"source":275,"target":291,"distance":0},{"source":275,"target":292,"distance":0},{"source":275,"target":293,"distance":0},{"source":275,"target":294,"distance":0},{"source":275,"target":295,"distance":0},{"source":275,"target":296,"distance":0},{"source":275,"target":297,"distance":0},{"source":275,"target":298,"distance":0},{"source":275,"target":299,"distance":0},{"source":6,"target":300,"distance":3},{"source":300,"target":301,"distance":3},{"source":300,"target":302,"distance":2},{"source":302,"target":303,"distance":2},{"source":303,"target":304,"distance":3},{"source":304,"target":305,"distance":2},{"source":305,"target":306,"distance":1},{"source":306,"target":307,"distance":0},{"source":306,"target":308,"distance":0},{"source":306,"target":309,"distance":0},{"source":305,"target":310,"distance":3},{"source":305,"target":311,"distance":0},{"source":304,"target":312,"distance":0},{"source":303,"target":313,"distance":0},{"source":302,"target":314,"distance":2},{"source":314,"target":315,"distance":2},{"source":315,"target":316,"distance":1},{"source":315,"target":317,"distance":2},{"source":315,"target":318,"distance":0},{"source":314,"target":319,"distance":0},{"source":302,"target":320,"distance":0},{"source":320,"target":321,"distance":0},{"source":320,"target":322,"distance":0},{"source":300,"target":323,"distance":2},{"source":323,"target":324,"distance":2},{"source":324,"target":325,"distance":0},{"source":324,"target":326,"distance":0},{"source":323,"target":327,"distance":2},{"source":323,"target":328,"distance":0},{"source":300,"target":329,"distance":1},{"source":300,"target":330,"distance":0},{"source":330,"target":331,"distance":0},{"source":330,"target":332,"distance":0},{"source":6,"target":333,"distance":3},{"source":6,"target":334,"distance":3},{"source":6,"target":335,"distance":2},{"source":6,"target":336,"distance":1},{"source":6,"target":337,"distance":1},{"source":337,"target":338,"distance":3},{"source":337,"target":339,"distance":0},{"source":339,"target":340,"distance":0},{"source":339,"target":341,"distance":0},{"source":339,"target":342,"distance":0},{"source":339,"target":343,"distance":0},{"source":339,"target":344,"distance":0},{"source":339,"target":345,"distance":0},{"source":339,"target":346,"distance":0},{"source":339,"target":347,"distance":0},{"source":339,"target":348,"distance":0},{"source":339,"target":349,"distance":0},{"source":6,"target":350,"distance":1},{"source":350,"target":351,"distance":1},{"source":350,"target":352,"distance":3},{"source":352,"target":353,"distance":0},{"source":352,"target":354,"distance":0},{"source":350,"target":355,"distance":0},{"source":355,"target":356,"distance":0},{"source":355,"target":357,"distance":0},{"source":355,"target":358,"distance":0},{"source":355,"target":359,"distance":0},{"source":355,"target":360,"distance":0},{"source":355,"target":361,"distance":0},{"source":355,"target":362,"distance":0},{"source":355,"target":363,"distance":0},{"source":355,"target":364,"distance":0},{"source":355,"target":365,"distance":0},{"source":355,"target":366,"distance":0},{"source":355,"target":367,"distance":0},{"source":6,"target":368,"distance":1},{"source":6,"target":369,"distance":0},{"source":369,"target":370,"distance":0},{"source":369,"target":371,"distance":0},{"source":0,"target":372,"distance":0}],"nodes":["_hypo_0","_hypo_1","167_2023_Grain34","170_2023_Grain34","169_2023_Grain34","64_2021_Grain16","_hypo_6","_hypo_7","_hypo_8","_hypo_9","_hypo_10","216_2023_Grain44","97_2023_Grain20","211_2023_Grain43","207_2023_Grain42","_hypo_15","_hypo_16","112_2021_Grain28","114_2021_Grain29","116_2021_Grain29","121_2021_Grain31","_hypo_21","108_2021_Grain27","111_2021_Grain28","181_2023_Grain37","107_2021_Grain27","122_2021_Grain31","_hypo_27","_hypo_28","11_2023_Grain3","15_2023_Grain3","4_2021_Grain1","15_2021_Grain4","_hypo_33","41_2021_Grain10","42_2021_Grain10","43_2021_Grain10","44_2021_Grain11","46_2021_Grain11","57_2021_Grain15","_hypo_40","1_2021_Grain1","3_2021_Grain1","12_2021_Grain3","59_2021_Grain15","105_2021_Grain27","_hypo_46","_hypo_47","19_2023_Grain4","_hypo_49","_hypo_50","210_2023_Grain42","6_2023_Grain2","229_2023_Grain46","_hypo_54","_hypo_55","26_2023_Grain6","_hypo_57","76_2023_Grain16","77_2023_Grain16","_hypo_60","117_2021_Grain30","49_2023_Grain10","103_2021_Grain26","40_2023_Grain8","_hypo_65","101_2021_Grain26","109_2021_Grain28","_hypo_68","29_2023_Grain6","30_2023_Grain6","93_2023_Grain19","41_2023_Grain9","_hypo_73","_hypo_74","119_2021_Grain30","_hypo_76","17_2021_Grain5","223_2023_Grain45","_hypo_79","116_2023_Grain24","117_2023_Grain24","146_2023_Grain30","57_2023_Grain12","212_2023_Grain43","79_2023_Grain16","_hypo_86","28_2023_Grain6","36_2023_Grain8","56_2023_Grain12","66_2023_Grain14","69_2023_Grain14","86_2023_Grain18","115_2023_Grain23","128_2023_Grain26","224_2023_Grain45","209_2023_Grain42","_hypo_97","22_2021_Grain6","81_2021_Grain21","30_2021_Grain8","_hypo_101","188_2023_Grain38","_hypo_103","46_2023_Grain10","48_2023_Grain10","50_2023_Grain10","51_2023_Grain11","53_2023_Grain11","64_2023_Grain13","_hypo_110","16_2023_Grain4","_hypo_112","7_2023_Grain2","8_2023_Grain2","10_2023_Grain2","_hypo_116","_hypo_117","89_2021_Grain23","179_2023_Grain36","218_2023_Grain44","33_2023_Grain7","_hypo_122","31_2023_Grain7","32_2023_Grain7","227_2023_Grain46","87_2023_Grain18","213_2023_Grain43","_hypo_128","40_2021_Grain10","61_2021_Grain16","82_2021_Grain21","83_2021_Grain21","84_2021_Grain21","_hypo_134","_hypo_135","91_2023_Grain19","20_2023_Grain4","230_2023_Grain46","123_2023_Grain25","225_2023_Grain45","124_2023_Grain25","90_2021_Grain23","_hypo_143","_hypo_144","88_2021_Grain22","_hypo_146","93_2021_Grain24","95_2021_Grain24","96_2021_Grain24","22_2023_Grain5","23_2023_Grain5","127_2023_Grain26","_hypo_153","_hypo_154","113_2021_Grain29","133_2021_Grain34","78_2023_Grain16","_hypo_158","_hypo_159","85_2021_Grain22","113_2023_Grain23","80_2023_Grain16","_hypo_163","_hypo_164","172_2023_Grain35","198_2023_Grain40","222_2023_Grain45","118_2021_Grain30","114_2023_Grain23","9_2023_Grain2","_hypo_171","27_2023_Grain6","61_2023_Grain13","62_2023_Grain13","63_2023_Grain13","_hypo_176","_hypo_177","17_2023_Grain4","_hypo_179","_hypo_180","135_2023_Grain27","_hypo_182","_hypo_183","10_2021_Grain3","_hypo_185","74_2023_Grain15","75_2023_Grain15","233_2023_Grain47","_hypo_189","_hypo_190","99_2023_Grain20","226_2023_Grain46","12_2023_Grain3","5_2023_Grain1","_hypo_195","72_2023_Grain15","73_2023_Grain15","_hypo_198","132_2023_Grain27","136_2023_Grain28","_hypo_201","95_2023_Grain19","96_2023_Grain20","142_2023_Grain29","_hypo_205","37_2023_Grain8","65_2023_Grain13","180_2023_Grain36","191_2023_Grain39","_hypo_210","125_2021_Grain32","102_2021_Grain26","_hypo_213","131_2021_Grain33","_hypo_215","130_2021_Grain33","132_2021_Grain33","134_2021_Grain34","94_2021_Grain24","2_2021_Grain1","45_2021_Grain11","54_2023_Grain11","_hypo_223","9_2021_Grain3","49_2021_Grain13","58_2021_Grain15","_hypo_227","_hypo_228","182_2023_Grain37","232_2023_Grain47","208_2023_Grain42","_hypo_232","1_2023_Grain1","193_2023_Grain39","200_2023_Grain40","_hypo_236","_hypo_237","_hypo_238","37_2021_Grain9","39_2021_Grain9","147_2023_Grain30","228_2023_Grain46","_hypo_243","_hypo_244","234_2023_Grain47","235_2023_Grain47","236_2023_Grain48","237_2023_Grain48","_hypo_249","166_2023_Grain34","168_2023_Grain34","_hypo_252","24_2023_Grain5","6_2021_Grain2","_hypo_255","5_2021_Grain2","25_2023_Grain5","65_2021_Grain17","_hypo_259","_hypo_260","82_2023_Grain17","98_2023_Grain20","47_2023_Grain10","39_2023_Grain8","_hypo_265","21_2021_Grain6","63_2021_Grain16","80_2021_Grain20","_hypo_269","66_2021_Grain17","67_2021_Grain17","8_2021_Grain2","2_2023_Grain1","94_2023_Grain19","_hypo_275","20_2021_Grain5","23_2021_Grain6","24_2021_Grain6","28_2021_Grain7","29_2021_Grain8","31_2021_Grain8","32_2021_Grain8","33_2021_Grain9","38_2021_Grain9","62_2021_Grain16","69_2021_Grain18","70_2021_Grain18","71_2021_Grain18","72_2021_Grain18","73_2021_Grain19","74_2021_Grain19","75_2021_Grain19","76_2021_Grain19","77_2021_Grain20","78_2021_Grain20","79_2021_Grain20","157_2023_Grain32","158_2023_Grain32","202_2023_Grain41","_hypo_300","231_2023_Grain47","_hypo_302","_hypo_303","_hypo_304","_hypo_305","_hypo_306","7_2021_Grain2","91_2021_Grain23","92_2021_Grain23","38_2023_Grain8","118_2023_Grain24","52_2023_Grain11","18_2021_Grain5","_hypo_314","_hypo_315","18_2023_Grain4","100_2023_Grain20","11_2021_Grain3","176_2023_Grain36","_hypo_320","206_2023_Grain42","220_2023_Grain44","_hypo_323","_hypo_324","21_2023_Grain5","119_2023_Grain24","192_2023_Grain39","120_2023_Grain24","92_2023_Grain19","_hypo_330","121_2023_Grain25","122_2023_Grain25","19_2021_Grain5","214_2023_Grain43","111_2023_Grain23","71_2023_Grain15","_hypo_337","201_2023_Grain41","_hypo_339","13_2021_Grain4","14_2021_Grain4","16_2021_Grain4","86_2021_Grain22","97_2021_Grain25","35_2023_Grain7","153_2023_Grain31","177_2023_Grain36","185_2023_Grain37","189_2023_Grain38","_hypo_350","149_2023_Grain30","_hypo_352","161_2023_Grain33","162_2023_Grain33","_hypo_355","67_2023_Grain14","68_2023_Grain14","70_2023_Grain14","148_2023_Grain30","151_2023_Grain31","152_2023_Grain31","154_2023_Grain31","155_2023_Grain31","159_2023_Grain32","160_2023_Grain32","178_2023_Grain36","186_2023_Grain38","104_2021_Grain26","_hypo_369","101_2023_Grain21","102_2023_Grain21","34_2023_Grain7"],"layout_data":{"node_positions":{"34_2023_Grain7":[1835.0772822259185,1153.7644989094324],"169_2023_Grain34":[2364.0271435431055,1146.4813531242276],"167_2023_Grain34":[2430.9473035741153,1137.9519127544497],"170_2023_Grain34":[2431.156774313202,1153.1650530178672],"64_2021_Grain16":[2286.8909120815483,1169.1913668799361],"102_2023_Grain21":[1415.4572519886447,1152.6609742260273],"101_2023_Grain21":[1415.4572519886447,1152.6609742260273],"202_2023_Grain41":[1219.425524160703,991.5032859229941],"21_2021_Grain6":[1219.425524160703,991.5032859229941],"63_2021_Grain16":[1219.425524160703,991.5032859229941],"80_2021_Grain20":[1219.425524160703,991.5032859229941],"66_2021_Grain17":[1219.425524160703,991.5032859229941],"67_2021_Grain17":[1219.425524160703,991.5032859229941],"8_2021_Grain2":[1219.425524160703,991.5032859229941],"20_2021_Grain5":[1219.425524160703,991.5032859229941],"23_2021_Grain6":[1219.425524160703,991.5032859229941],"24_2021_Grain6":[1219.425524160703,991.5032859229941],"28_2021_Grain7":[1219.425524160703,991.5032859229941],"29_2021_Grain8":[1219.425524160703,991.5032859229941],"31_2021_Grain8":[1219.425524160703,991.5032859229941],"32_2021_Grain8":[1219.425524160703,991.5032859229941],"33_2021_Grain9":[1219.425524160703,991.5032859229941],"38_2021_Grain9":[1219.425524160703,991.5032859229941],"62_2021_Grain16":[1219.425524160703,991.5032859229941],"69_2021_Grain18":[1219.425524160703,991.5032859229941],"70_2021_Grain18":[1219.425524160703,991.5032859229941],"71_2021_Grain18":[1219.425524160703,991.5032859229941],"72_2021_Grain18":[1219.425524160703,991.5032859229941],"73_2021_Grain19":[1219.425524160703,991.5032859229941],"74_2021_Grain19":[1219.425524160703,991.5032859229941],"75_2021_Grain19":[1219.425524160703,991.5032859229941],"76_2021_Grain19":[1219.425524160703,991.5032859229941],"77_2021_Grain20":[1219.425524160703,991.5032859229941],"78_2021_Grain20":[1219.425524160703,991.5032859229941],"79_2021_Grain20":[1219.425524160703,991.5032859229941],"157_2023_Grain32":[1219.425524160703,991.5032859229941],"158_2023_Grain32":[1219.425524160703,991.5032859229941],"105_2021_Grain27":[990.6380209787626,871.4331207267473],"107_2021_Grain27":[990.6380209787626,871.4331207267473],"122_2021_Grain31":[990.6380209787626,871.4331207267473],"207_2023_Grain42":[838.2443951020302,843.1314963596645],"97_2023_Grain20":[770.9509930232582,838.3715375087531],"216_2023_Grain44":[665.2919113100677,830.8978050826324],"211_2023_Grain43":[773.097316981479,825.6124386238098],"111_2021_Grain28":[899.4907732947595,832.551562272092],"112_2021_Grain28":[899.4907732947595,832.551562272092],"114_2021_Grain29":[899.4907732947595,832.551562272092],"116_2021_Grain29":[899.4907732947595,832.551562272092],"121_2021_Grain31":[899.4907732947595,832.551562272092],"108_2021_Grain27":[899.4907732947595,832.551562272092],"181_2023_Grain37":[935.7314041197508,815.9248495437951],"59_2021_Grain15":[581.1210675065588,595.0710096397271],"41_2021_Grain10":[581.1210675065588,595.0710096397271],"42_2021_Grain10":[581.1210675065588,595.0710096397271],"43_2021_Grain10":[581.1210675065588,595.0710096397271],"44_2021_Grain11":[581.1210675065588,595.0710096397271],"46_2021_Grain11":[581.1210675065588,595.0710096397271],"57_2021_Grain15":[581.1210675065588,595.0710096397271],"1_2021_Grain1":[581.1210675065588,595.0710096397271],"3_2021_Grain1":[581.1210675065588,595.0710096397271],"12_2021_Grain3":[581.1210675065588,595.0710096397271],"15_2023_Grain3":[172.10752343001604,405.1080473693994],"11_2023_Grain3":[172.10752343001604,405.1080473693994],"4_2021_Grain1":[460.86592979912757,528.8635303899987],"15_2021_Grain4":[503.1868964369303,534.3208397327215],"84_2021_Grain21":[1089.796284869935,1188.4949596123167],"22_2021_Grain6":[1089.796284869935,1188.4949596123167],"81_2021_Grain21":[1089.796284869935,1188.4949596123167],"30_2021_Grain8":[1089.796284869935,1188.4949596123167],"40_2021_Grain10":[1089.796284869935,1188.4949596123167],"61_2021_Grain16":[1089.796284869935,1188.4949596123167],"82_2021_Grain21":[1089.796284869935,1188.4949596123167],"83_2021_Grain21":[1089.796284869935,1188.4949596123167],"224_2023_Grain45":[1036.3070750560703,1343.3029388632765],"79_2023_Grain16":[1036.3070750560703,1343.3029388632765],"28_2023_Grain6":[1036.3070750560703,1343.3029388632765],"36_2023_Grain8":[1036.3070750560703,1343.3029388632765],"56_2023_Grain12":[1036.3070750560703,1343.3029388632765],"66_2023_Grain14":[1036.3070750560703,1343.3029388632765],"69_2023_Grain14":[1036.3070750560703,1343.3029388632765],"86_2023_Grain18":[1036.3070750560703,1343.3029388632765],"115_2023_Grain23":[1036.3070750560703,1343.3029388632765],"128_2023_Grain26":[1036.3070750560703,1343.3029388632765],"19_2023_Grain4":[1040.5606957467126,1480.5131249452752],"229_2023_Grain46":[959.9635428716344,1457.3923491836053],"6_2023_Grain2":[901.0564085948442,1545.4244328585262],"210_2023_Grain42":[842.1492743180527,1633.4565165334475],"41_2023_Grain9":[998.6481927407003,1475.312548499823],"30_2023_Grain6":[981.3489366802273,1546.7144332738583],"29_2023_Grain6":[981.3489366802273,1546.7144332738583],"26_2023_Grain6":[983.2347120212869,1620.1578622576199],"77_2023_Grain16":[961.8790445044242,1701.8946029739634],"76_2023_Grain16":[961.8790445044242,1701.8946029739634],"109_2021_Grain28":[949.52300519605,1624.5408769610726],"103_2021_Grain26":[949.52300519605,1624.5408769610726],"101_2021_Grain26":[949.52300519605,1624.5408769610726],"117_2021_Grain30":[916.3250535301554,1695.207706165526],"49_2023_Grain10":[932.4307750855785,1700.723292349885],"40_2023_Grain8":[883.081492373427,1720.283173675538],"93_2023_Grain19":[918.329970930366,1595.2954656380125],"146_2023_Grain30":[972.5888026516734,1418.8297548019827],"117_2023_Grain24":[875.612851768466,1533.7777048398289],"116_2023_Grain24":[875.612851768466,1533.7777048398289],"119_2021_Grain30":[640.1054986395768,1833.4762010386214],"223_2023_Grain45":[777.0745270630937,1647.3891691903232],"17_2021_Grain5":[657.2708940159564,1785.5188382880156],"57_2023_Grain12":[961.731897604398,1408.1324157398644],"212_2023_Grain43":[1054.9533843949082,1440.3422778556705],"209_2023_Grain42":[979.8603343897446,1262.3406608644057],"64_2023_Grain13":[846.3273658261965,1380.6217241372328],"188_2023_Grain38":[846.3273658261965,1380.6217241372328],"46_2023_Grain10":[846.3273658261965,1380.6217241372328],"48_2023_Grain10":[846.3273658261965,1380.6217241372328],"50_2023_Grain10":[846.3273658261965,1380.6217241372328],"51_2023_Grain11":[846.3273658261965,1380.6217241372328],"53_2023_Grain11":[846.3273658261965,1380.6217241372328],"213_2023_Grain43":[888.3902520370211,1264.7671930648085],"87_2023_Grain18":[888.3902520370211,1264.7671930648085],"16_2023_Grain4":[771.6231379669298,1359.5448662761048],"10_2023_Grain2":[727.5248734289123,1271.4816917105773],"7_2023_Grain2":[727.5248734289123,1271.4816917105773],"8_2023_Grain2":[727.5248734289123,1271.4816917105773],"32_2023_Grain7":[817.6195643682468,1300.9277213850041],"31_2023_Grain7":[817.6195643682468,1300.9277213850041],"218_2023_Grain44":[747.4362907073137,1347.2327248950955],"89_2021_Grain23":[747.4362907073137,1347.2327248950955],"179_2023_Grain36":[747.4362907073137,1347.2327248950955],"33_2023_Grain7":[748.9957770048925,1327.1626068895985],"227_2023_Grain46":[816.2725282734857,1278.7860135821295],"200_2023_Grain40":[1328.1160436524608,800.3206726861689],"1_2023_Grain1":[1328.1160436524608,800.3206726861689],"193_2023_Grain39":[1328.1160436524608,800.3206726861689],"124_2023_Grain25":[1258.9956045532426,654.9070576925064],"123_2023_Grain25":[1258.9956045532426,654.9070576925064],"91_2023_Grain19":[1191.4722058415264,520.5271600365559],"20_2023_Grain4":[1199.138723035924,560.3274952450042],"230_2023_Grain46":[1236.243029119874,585.0513942092997],"225_2023_Grain45":[1144.2278791383683,504.9285868301055],"90_2021_Grain23":[1444.1549357650424,789.5486012231677],"58_2021_Grain15":[1398.3202350157035,689.6758349543331],"45_2021_Grain11":[1398.3202350157035,689.6758349543331],"9_2021_Grain3":[1398.3202350157035,689.6758349543331],"49_2021_Grain13":[1398.3202350157035,689.6758349543331],"127_2023_Grain26":[1541.8339651891092,674.7629228925572],"88_2021_Grain22":[1541.8339651891092,674.7629228925572],"93_2021_Grain24":[1541.8339651891092,674.7629228925572],"95_2021_Grain24":[1541.8339651891092,674.7629228925572],"96_2021_Grain24":[1541.8339651891092,674.7629228925572],"22_2023_Grain5":[1541.8339651891092,674.7629228925572],"23_2023_Grain5":[1541.8339651891092,674.7629228925572],"78_2023_Grain16":[1426.0817171545064,572.4964102882329],"133_2021_Grain34":[1443.0184247371715,501.00766050346283],"113_2021_Grain29":[1443.0184247371715,501.00766050346283],"9_2023_Grain2":[1377.204688218505,571.1184600716344],"113_2023_Grain23":[1353.0965515043633,501.71895608419686],"85_2021_Grain22":[1353.0965515043633,501.71895608419686],"80_2023_Grain16":[1342.1163150709253,391.6706346565927],"114_2023_Grain23":[1372.1502203466825,426.82234261071335],"198_2023_Grain40":[1341.1948475898398,279.65192722402594],"172_2023_Grain35":[1341.1948475898398,279.65192722402594],"222_2023_Grain45":[1384.610344047414,321.6346839134368],"118_2021_Grain30":[1368.482523864786,359.4605791679828],"63_2023_Grain13":[1446.6606901605635,563.7098193676736],"27_2023_Grain6":[1446.6606901605635,563.7098193676736],"61_2023_Grain13":[1446.6606901605635,563.7098193676736],"62_2023_Grain13":[1446.6606901605635,563.7098193676736],"2_2021_Grain1":[1463.3928757970398,639.8436645347614],"94_2021_Grain24":[1516.9533694293573,598.8274153954239],"17_2023_Grain4":[1652.1866928636787,548.2421863984945],"191_2023_Grain39":[1567.095671266798,533.9934478057015],"37_2023_Grain8":[1567.095671266798,533.9934478057015],"65_2023_Grain13":[1567.095671266798,533.9934478057015],"180_2023_Grain36":[1567.095671266798,533.9934478057015],"136_2023_Grain28":[1638.6337073085715,429.750245002007],"132_2023_Grain27":[1638.6337073085715,429.750245002007],"135_2023_Grain27":[1667.889044498509,362.3587124817162],"73_2023_Grain15":[1715.7123440761916,340.4887655233663],"72_2023_Grain15":[1715.7123440761916,340.4887655233663],"233_2023_Grain47":[1762.8755048939959,270.8792725392275],"74_2023_Grain15":[1762.8755048939959,270.8792725392275],"75_2023_Grain15":[1762.8755048939959,270.8792725392275],"10_2021_Grain3":[1806.6697490619854,206.24206249441738],"5_2023_Grain1":[1826.1806041361085,238.43912178592223],"226_2023_Grain46":[1920.5126362000206,129.13045384757163],"99_2023_Grain20":[1964.587858427,78.05762391579424],"12_2023_Grain3":[1878.3919785795254,195.7187337922835],"142_2023_Grain29":[1671.059773313034,454.22895641140394],"95_2023_Grain19":[1671.059773313034,454.22895641140394],"96_2023_Grain20":[1671.059773313034,454.22895641140394],"102_2021_Grain26":[1588.853966901112,583.7344537001516],"125_2021_Grain32":[1588.853966901112,583.7344537001516],"134_2021_Grain34":[1597.8102920008257,612.2383012443853],"131_2021_Grain33":[1597.8102920008257,612.2383012443853],"130_2021_Grain33":[1597.8102920008257,612.2383012443853],"132_2021_Grain33":[1597.8102920008257,612.2383012443853],"54_2023_Grain11":[1410.0382406589142,569.8242358854546],"208_2023_Grain42":[1521.559256403099,802.9359385224359],"232_2023_Grain47":[1595.020178293738,803.9290973755683],"182_2023_Grain37":[1595.020178293738,803.9290973755683],"228_2023_Grain46":[1120.8451597427609,806.8678672099097],"147_2023_Grain30":[1089.071420234737,747.3574593027714],"39_2021_Grain9":[1036.3538498130702,648.6204466551542],"37_2021_Grain9":[1036.3538498130702,648.6204466551542],"168_2023_Grain34":[1004.2275283557146,998.4622110096622],"166_2023_Grain34":[1004.2275283557146,998.4622110096622],"237_2023_Grain48":[916.3058511587578,1001.3053618615954],"234_2023_Grain47":[916.3058511587578,1001.3053618615954],"235_2023_Grain47":[916.3058511587578,1001.3053618615954],"236_2023_Grain48":[916.3058511587578,1001.3053618615954],"25_2023_Grain5":[1105.5802352321691,850.2018168900927],"24_2023_Grain5":[1105.5802352321691,850.2018168900927],"5_2021_Grain2":[1105.5802352321691,850.2018168900927],"6_2021_Grain2":[1032.4651813599314,759.4535336910196],"65_2021_Grain17":[1049.0887565629482,978.3631095334326],"39_2023_Grain8":[1089.7465337264605,1018.1147588600917],"98_2023_Grain20":[950.277841519619,1055.469826171997],"82_2023_Grain17":[885.1131941752403,1072.9234191568362],"47_2023_Grain10":[984.8947975896745,1033.1417896364715],"2_2023_Grain1":[985.0271206000139,619.0490245959065],"94_2023_Grain19":[1058.175912209986,755.019199133407],"122_2023_Grain25":[1472.7965506504393,1298.1675603259846],"121_2023_Grain25":[1472.7965506504393,1298.1675603259846],"231_2023_Grain47":[1475.0815990321698,1448.5409117600002],"220_2023_Grain44":[1540.9008202570976,1394.4511852370465],"206_2023_Grain42":[1540.9008202570976,1394.4511852370465],"18_2021_Grain5":[1614.1952263110215,1479.044742550484],"52_2023_Grain11":[1708.742378672624,1588.1673943697785],"118_2023_Grain24":[1778.1038218276235,1668.221678629324],"92_2021_Grain23":[1831.5601539598542,1725.1279638673486],"7_2021_Grain2":[1831.5601539598542,1725.1279638673486],"91_2021_Grain23":[1831.5601539598542,1725.1279638673486],"38_2023_Grain8":[1860.1907030969867,1787.0015636403514],"176_2023_Grain36":[1597.877185507757,1490.7934589312194],"11_2021_Grain3":[1651.79621060504,1581.9660258436975],"18_2023_Grain4":[1689.5175419480597,1637.8959850186136],"100_2023_Grain20":[1695.090262034274,1678.6372383927046],"120_2023_Grain24":[1512.8838746522028,1402.671849004091],"119_2023_Grain24":[1559.0937519719514,1504.6168691661017],"21_2023_Grain5":[1559.0937519719514,1504.6168691661017],"192_2023_Grain39":[1544.953424080296,1503.6235316266766],"92_2023_Grain19":[1484.9328350644087,1370.6258518470624],"19_2021_Grain5":[1416.378583070888,1303.0488640863548],"214_2023_Grain43":[1533.2195999586577,1059.1227699018323],"111_2023_Grain23":[1508.7309048955267,1214.5331454433517],"71_2023_Grain15":[1482.6543117512183,1182.36027672281],"189_2023_Grain38":[1460.7141246245435,1058.1137030269633],"13_2021_Grain4":[1460.7141246245435,1058.1137030269633],"14_2021_Grain4":[1460.7141246245435,1058.1137030269633],"16_2021_Grain4":[1460.7141246245435,1058.1137030269633],"86_2021_Grain22":[1460.7141246245435,1058.1137030269633],"97_2021_Grain25":[1460.7141246245435,1058.1137030269633],"35_2023_Grain7":[1460.7141246245435,1058.1137030269633],"153_2023_Grain31":[1460.7141246245435,1058.1137030269633],"177_2023_Grain36":[1460.7141246245435,1058.1137030269633],"185_2023_Grain37":[1460.7141246245435,1058.1137030269633],"201_2023_Grain41":[1536.5897770635322,899.5999686319689],"186_2023_Grain38":[1522.0419778911978,1128.9185076991528],"67_2023_Grain14":[1522.0419778911978,1128.9185076991528],"68_2023_Grain14":[1522.0419778911978,1128.9185076991528],"70_2023_Grain14":[1522.0419778911978,1128.9185076991528],"148_2023_Grain30":[1522.0419778911978,1128.9185076991528],"151_2023_Grain31":[1522.0419778911978,1128.9185076991528],"152_2023_Grain31":[1522.0419778911978,1128.9185076991528],"154_2023_Grain31":[1522.0419778911978,1128.9185076991528],"155_2023_Grain31":[1522.0419778911978,1128.9185076991528],"159_2023_Grain32":[1522.0419778911978,1128.9185076991528],"160_2023_Grain32":[1522.0419778911978,1128.9185076991528],"178_2023_Grain36":[1522.0419778911978,1128.9185076991528],"149_2023_Grain30":[1621.830170453002,1102.6373060850651],"162_2023_Grain33":[1706.869544928392,1107.0211585850152],"161_2023_Grain33":[1706.869544928392,1107.0211585850152],"104_2021_Grain26":[1468.9498820381714,1203.0200045970983]},"nodes_links":{"max_link_length":10000,"max_link_scale":500,"base_node_size":14.5,"size_power":0.5,"link_font_size":14,"show_link_labels":false,"show_node_labels":false,"node_font_size":12,"custom_colours":{"Toxicity":{"Med":"#5b5b5b","Zero":"white","Low":"#bcbcbc","High":"black"}},"hide_link_length":10000,"show_individual_segments":false,"node_collapsed_value":0,"manual_collapsing":{},"backup":null,"custom_color_scheme":["#1f77b4","#aec7e8","#ff7f0e","#ffbb78","#2ca02c","#98df8a","#d62728","#ff9896","#9467bd","#c5b0d5","#8c564b","#c49c94","#e377c2","#f7b6d2","#7f7f7f","#c7c7c7","#bcbd22","#dbdb8d","#17becf","#9edae5","#393b79","#5254a3","#6b6ecf","#9c9ede","#637939","#8ca252","#b5cf6b","#cedb9c","#8c6d31","#bd9e39","#e7ba52","#e7cb94","#843c39","#ad494a","#d6616b","#e7969c","#7b4173","#a55194","#ce6dbd","#de9ed6","#3182bd","#6baed6","#9ecae1","#c6dbef","#e6550d","#fd8d3c","#fdae6b","#fdd0a2","#31a354","#74c476","#a1d99b","#c7e9c0","#756bb1","#9e9ac8","#bcbddc","#dadaeb","#636363","#969696","#bdbdbd","#d9d9d9"]},"scale":0.3387024436232002,"translate":[0,0],"display_category":"Toxicity"},"metadata":{"_hypo_0":{"ID":"_hypo_0","__Node":"_hypo_0","Collection Date":"ND"},"_hypo_1":{"ID":"_hypo_1","__Node":"_hypo_1","Collection Date":"ND"},"167_2023_Grain34":{"ID":"167_2023_Grain34","__Node":"167_2023_Grain34","__selected":false,"id":1,"Toxicity":"High","Clone Genet":"20","Region":"Central","Year":"2023","Grain":"Grain34(2023)","Hybrid":"HB 83","Toxin in sample":"0","L  / S":"L","Y / W":"Y","Fluorescence":"-","AF":"981","AF coded":"High","Mating Type":"\"1-2\"","Collection Date":"ND"},"170_2023_Grain34":{"ID":"170_2023_Grain34","__Node":"170_2023_Grain34","__selected":false,"id":2,"Toxicity":"High","Clone Genet":"22","Region":"Central","Year":"2023","Grain":"Grain34(2023)","Hybrid":"HB 83","Toxin in sample":"0","L  / S":"L","Y / W":"Y","Fluorescence":"+","AF":"1,019","AF coded":"High","Mating Type":"\"1-2\"","Collection Date":"ND"},"169_2023_Grain34":{"ID":"169_2023_Grain34","__Node":"169_2023_Grain34","__selected":false,"id":3,"Toxicity":"High","Clone Genet":"21","Region":"Central","Year":"2023","Grain":"Grain34(2023)","Hybrid":"HB 83","Toxin in sample":"0","L  / S":"L","Y / W":"Y","Fluorescence":"-","AF":"1,313","AF coded":"High","Mating Type":"\"1-2\"","Collection Date":"ND"},"64_2021_Grain16":{"ID":"64_2021_Grain16","__Node":"64_2021_Grain16","__selected":false,"id":4,"Toxicity":"High","Clone Genet":"3","Region":"Central","Year":"2021","Grain":"Grain16(2021)","Hybrid":"Unknown","Toxin in sample":"0","L  / S":"L","Y / W":"Y","Fluorescence":"+","AF":"19,272","AF coded":"High","Mating Type":"\"1-1\"","Collection Date":"ND"},"_hypo_6":{"ID":"_hypo_6","__Node":"_hypo_6","Collection Date":"ND"},"_hypo_7":{"ID":"_hypo_7","__Node":"_hypo_7","Collection Date":"ND"},"_hypo_8":{"ID":"_hypo_8","__Node":"_hypo_8","Collection Date":"ND"},"_hypo_9":{"ID":"_hypo_9","__Node":"_hypo_9","Collection Date":"ND"},"_hypo_10":{"ID":"_hypo_10","__Node":"_hypo_10","Collection Date":"ND"},"216_2023_Grain44":{"ID":"216_2023_Grain44","__Node":"216_2023_Grain44","__selected":false,"id":5,"Toxicity":"Zero","Clone Genet":"122","Region":"South","Year":"2023","Grain":"Grain44(2023)","Hybrid":"H-5","Toxin in sample":"366","L  / S":"L","Y / W":"Y","Fluorescence":"-","AF":"0","AF coded":"Zero","Mating Type":"\"1-1\"","Collection Date":"ND"},"97_2023_Grain20":{"ID":"97_2023_Grain20","__Node":"97_2023_Grain20","__selected":false,"id":6,"Toxicity":"High","Clone Genet":"18","Region":"South","Year":"2023","Grain":"Grain20(2023)","Hybrid":"Fortaleza F5","Toxin in sample":"0","L  / S":"L","Y / W":"Y","Fluorescence":"-","AF":"3,150","AF coded":"High","Mating Type":"\"1-1\"","Collection Date":"ND"},"211_2023_Grain43":{"ID":"211_2023_Grain43","__Node":"211_2023_Grain43","__selected":false,"id":7,"Toxicity":"Low","Clone Genet":"53","Region":"Central","Year":"2023","Grain":"Grain43(2023)","Hybrid":"H-5","Toxin in sample":"0","L  / S":"L","Y / W":"Y","Fluorescence":"+","AF":"17","AF coded":"Low","Mating Type":"\"1-1\"","Collection Date":"ND"},"207_2023_Grain42":{"ID":"207_2023_Grain42","__Node":"207_2023_Grain42","__selected":false,"id":8,"Toxicity":"Med","Clone Genet":"80","Region":"South","Year":"2023","Grain":"Grain42(2023)","Hybrid":"DK 390","Toxin in sample":"0","L  / S":"L","Y / W":"Y","Fluorescence":"+","AF":"49","AF coded":"Med","Mating Type":"\"1-1\"","Collection Date":"ND"},"_hypo_15":{"ID":"_hypo_15","__Node":"_hypo_15","Collection Date":"ND"},"_hypo_16":{"ID":"_hypo_16","__Node":"_hypo_16","Collection Date":"ND"},"112_2021_Grain28":{"ID":"112_2021_Grain28","__Node":"111_2021_Grain28","__selected":false,"id":9,"Toxicity":"High","Clone Genet":"6","Region":"South","Year":"2021","Grain":"Grain28(2021)","Hybrid":"Fortaleza F3","Toxin in sample":"0","L  / S":"L","Y / W":"Y","Fluorescence":"+","AF":"696","AF coded":"High","Mating Type":"\"1-2\"","Collection Date":"ND"},"114_2021_Grain29":{"ID":"114_2021_Grain29","__Node":"111_2021_Grain28","__selected":false,"id":10,"Toxicity":"Med","Clone Genet":"6","Region":"South","Year":"2021","Grain":"Grain29(2021)","Hybrid":"Fortaleza F3","Toxin in sample":"0","L  / S":"L","Y / W":"Y","Fluorescence":"+","AF":"230","AF coded":"Med","Mating Type":"\"1-2\"","Collection Date":"ND"},"116_2021_Grain29":{"ID":"116_2021_Grain29","__Node":"111_2021_Grain28","__selected":false,"id":11,"Toxicity":"Med","Clone Genet":"6","Region":"South","Year":"2021","Grain":"Grain29(2021)","Hybrid":"Fortaleza F3","Toxin in sample":"0","L  / S":"L","Y / W":"Y","Fluorescence":"+","AF":"95","AF coded":"Med","Mating Type":"\"1-2\"","Collection Date":"ND"},"121_2021_Grain31":{"ID":"121_2021_Grain31","__Node":"111_2021_Grain28","__selected":false,"id":12,"Toxicity":"Med","Clone Genet":"6","Region":"Central","Year":"2021","Grain":"Grain31(2021)","Hybrid":"Fortaleza F3","Toxin in sample":"0","L  / S":"L","Y / W":"Y","Fluorescence":"+","AF":"221","AF coded":"Med","Mating Type":"\"1-2\"","Collection Date":"ND"},"_hypo_21":{"ID":"_hypo_21","__Node":"_hypo_21","Collection Date":"ND"},"108_2021_Grain27":{"ID":"108_2021_Grain27","__Node":"111_2021_Grain28","__selected":false,"id":13,"Toxicity":"High","Clone Genet":"6","Region":"Central","Year":"2021","Grain":"Grain27(2021)","Hybrid":"Fortaleza F3","Toxin in sample":"0","L  / S":"L","Y / W":"Y","Fluorescence":"+","AF":"666","AF coded":"High","Mating Type":"\"1-2\"","Collection Date":"ND"},"111_2021_Grain28":{"ID":"111_2021_Grain28","__Node":"111_2021_Grain28","__selected":false,"id":14,"Toxicity":"High","Clone Genet":"6","Region":"South","Year":"2021","Grain":"Grain28(2021)","Hybrid":"Fortaleza F3","Toxin in sample":"0","L  / S":"L","Y / W":"Y","Fluorescence":"+","AF":"349","AF coded":"High","Mating Type":"\"1-2\"","Collection Date":"ND"},"181_2023_Grain37":{"ID":"181_2023_Grain37","__Node":"181_2023_Grain37","__selected":false,"id":15,"Toxicity":"Zero","Clone Genet":"121","Region":"Central","Year":"2023","Grain":"Grain37(2023)","Hybrid":"Criollo","Toxin in sample":"15","L  / S":"L","Y / W":"Y","Fluorescence":"-","AF":"0","AF coded":"Zero","Mating Type":"\"1-1\"","Collection Date":"ND"},"107_2021_Grain27":{"ID":"107_2021_Grain27","__Node":"105_2021_Grain27","__selected":false,"id":16,"Toxicity":"High","Clone Genet":"5","Region":"Central","Year":"2021","Grain":"Grain27(2021)","Hybrid":"Fortaleza F3","Toxin in sample":"0","L  / S":"L","Y / W":"Y","Fluorescence":"+","AF":"1,111","AF coded":"High","Mating Type":"Unknown","Collection Date":"ND"},"122_2021_Grain31":{"ID":"122_2021_Grain31","__Node":"105_2021_Grain27","__selected":false,"id":17,"Toxicity":"High","Clone Genet":"5","Region":"Central","Year":"2021","Grain":"Grain31(2021)","Hybrid":"Fortaleza F3","Toxin in sample":"0","L  / S":"L","Y / W":"Y","Fluorescence":"+","AF":"639","AF coded":"High","Mating Type":"\"1-2\"","Collection Date":"ND"},"_hypo_27":{"ID":"_hypo_27","__Node":"_hypo_27","Collection Date":"ND"},"_hypo_28":{"ID":"_hypo_28","__Node":"_hypo_28","Collection Date":"ND"},"11_2023_Grain3":{"ID":"11_2023_Grain3","__Node":"15_2023_Grain3","__selected":false,"id":18,"Toxicity":"Zero","Clone Genet":"38","Region":"South","Year":"2023","Grain":"Grain3(2023)","Hybrid":"HB 83","Toxin in sample":"0","L  / S":"L","Y / W":"W","Fluorescence":"-","AF":"0","AF coded":"Zero","Mating Type":"\"1-2\"","Collection Date":"ND"},"15_2023_Grain3":{"ID":"15_2023_Grain3","__Node":"15_2023_Grain3","__selected":false,"id":19,"Toxicity":"Low","Clone Genet":"38","Region":"South","Year":"2023","Grain":"Grain3(2023)","Hybrid":"HB 83","Toxin in sample":"0","L  / S":"L","Y / W":"W","Fluorescence":"-","AF":"1","AF coded":"Low","Mating Type":"\"1-2\"","Collection Date":"ND"},"4_2021_Grain1":{"ID":"4_2021_Grain1","__Node":"4_2021_Grain1","__selected":false,"id":20,"Toxicity":"Zero","Clone Genet":"93","Region":"South","Year":"2021","Grain":"Grain1(2021)","Hybrid":"HB 83","Toxin in sample":"0","L  / S":"L","Y / W":"W","Fluorescence":"-","AF":"0","AF coded":"Zero","Mating Type":"\"1-2\"","Collection Date":"ND"},"15_2021_Grain4":{"ID":"15_2021_Grain4","__Node":"15_2021_Grain4","__selected":false,"id":21,"Toxicity":"Low","Clone Genet":"30","Region":"South","Year":"2021","Grain":"Grain4(2021)","Hybrid":"Fortaleza F3","Toxin in sample":"0","L  / S":"L","Y / W":"W","Fluorescence":"+","AF":"4","AF coded":"Low","Mating Type":"\"1-2\"","Collection Date":"ND"},"_hypo_33":{"ID":"_hypo_33","__Node":"_hypo_33","Collection Date":"ND"},"41_2021_Grain10":{"ID":"41_2021_Grain10","__Node":"59_2021_Grain15","__selected":false,"id":22,"Toxicity":"Zero","Clone Genet":"91","Region":"Central","Year":"2021","Grain":"Grain10(2021)","Hybrid":"Unknown","Toxin in sample":"0","L  / S":"L","Y / W":"W","Fluorescence":"-","AF":"0","AF coded":"Zero","Mating Type":"Unknown","Collection Date":"ND"},"42_2021_Grain10":{"ID":"42_2021_Grain10","__Node":"59_2021_Grain15","__selected":false,"id":23,"Toxicity":"Zero","Clone Genet":"91","Region":"Central","Year":"2021","Grain":"Grain10(2021)","Hybrid":"Unknown","Toxin in sample":"0","L  / S":"L","Y / W":"W","Fluorescence":"+","AF":"0","AF coded":"Zero","Mating Type":"Unknown","Collection Date":"ND"},"43_2021_Grain10":{"ID":"43_2021_Grain10","__Node":"59_2021_Grain15","__selected":false,"id":24,"Toxicity":"Zero","Clone Genet":"91","Region":"Central","Year":"2021","Grain":"Grain10(2021)","Hybrid":"Unknown","Toxin in sample":"0","L  / S":"L","Y / W":"Y","Fluorescence":"-","AF":"0","AF coded":"Zero","Mating Type":"Unknown","Collection Date":"ND"},"44_2021_Grain11":{"ID":"44_2021_Grain11","__Node":"59_2021_Grain15","__selected":false,"id":25,"Toxicity":"Zero","Clone Genet":"91","Region":"Central","Year":"2021","Grain":"Grain11(2021)","Hybrid":"Unknown","Toxin in sample":"0","L  / S":"L","Y / W":"Y","Fluorescence":"-","AF":"0","AF coded":"Zero","Mating Type":"Unknown","Collection Date":"ND"},"46_2021_Grain11":{"ID":"46_2021_Grain11","__Node":"59_2021_Grain15","__selected":false,"id":26,"Toxicity":"Zero","Clone Genet":"91","Region":"Central","Year":"2021","Grain":"Grain11(2021)","Hybrid":"Unknown","Toxin in sample":"0","L  / S":"L","Y / W":"W","Fluorescence":"-","AF":"0","AF coded":"Zero","Mating Type":"Unknown","Collection Date":"ND"},"57_2021_Grain15":{"ID":"57_2021_Grain15","__Node":"59_2021_Grain15","__selected":false,"id":27,"Toxicity":"Zero","Clone Genet":"91","Region":"Central","Year":"2021","Grain":"Grain15(2021)","Hybrid":"Unknown","Toxin in sample":"0","L  / S":"L","Y / W":"W","Fluorescence":"+","AF":"0","AF coded":"Zero","Mating Type":"\"1-2\"","Collection Date":"ND"},"_hypo_40":{"ID":"_hypo_40","__Node":"_hypo_40","Collection Date":"ND"},"1_2021_Grain1":{"ID":"1_2021_Grain1","__Node":"59_2021_Grain15","__selected":false,"id":28,"Toxicity":"Zero","Clone Genet":"91","Region":"South","Year":"2021","Grain":"Grain1(2021)","Hybrid":"HB 83","Toxin in sample":"0","L  / S":"L","Y / W":"W","Fluorescence":"+","AF":"0","AF coded":"Zero","Mating Type":"\"1-2\"","Collection Date":"ND"},"3_2021_Grain1":{"ID":"3_2021_Grain1","__Node":"59_2021_Grain15","__selected":false,"id":29,"Toxicity":"Zero","Clone Genet":"91","Region":"South","Year":"2021","Grain":"Grain1(2021)","Hybrid":"HB 83","Toxin in sample":"0","L  / S":"L","Y / W":"W","Fluorescence":"+","AF":"0","AF coded":"Zero","Mating Type":"\"1-2\"","Collection Date":"ND"},"12_2021_Grain3":{"ID":"12_2021_Grain3","__Node":"59_2021_Grain15","__selected":false,"id":30,"Toxicity":"Zero","Clone Genet":"91","Region":"South","Year":"2021","Grain":"Grain3(2021)","Hybrid":"Valle Verde","Toxin in sample":"0","L  / S":"L","Y / W":"W","Fluorescence":"+","AF":"0","AF coded":"Zero","Mating Type":"\"1-2\"","Collection Date":"ND"},"59_2021_Grain15":{"ID":"59_2021_Grain15","__Node":"59_2021_Grain15","__selected":false,"id":31,"Toxicity":"Zero","Clone Genet":"91","Region":"Central","Year":"2021","Grain":"Grain15(2021)","Hybrid":"Unknown","Toxin in sample":"0","L  / S":"L","Y / W":"W","Fluorescence":"+","AF":"0","AF coded":"Zero","Mating Type":"\"1-2\"","Collection Date":"ND"},"105_2021_Grain27":{"ID":"105_2021_Grain27","__Node":"105_2021_Grain27","__selected":false,"id":32,"Toxicity":"High","Clone Genet":"5","Region":"Central","Year":"2021","Grain":"Grain27(2021)","Hybrid":"Fortaleza F3","Toxin in sample":"0","L  / S":"L","Y / W":"Y","Fluorescence":"+","AF":"2,695","AF coded":"High","Mating Type":"Unknown","Collection Date":"ND"},"_hypo_46":{"ID":"_hypo_46","__Node":"_hypo_46","Collection Date":"ND"},"_hypo_47":{"ID":"_hypo_47","__Node":"_hypo_47","Collection Date":"ND"},"19_2023_Grain4":{"ID":"19_2023_Grain4","__Node":"19_2023_Grain4","__selected":false,"id":33,"Toxicity":"Med","Clone Genet":"64","Region":"North","Year":"2023","Grain":"Grain4(2023)","Hybrid":"DK 390","Toxin in sample":"0","L  / S":"L","Y / W":"Y","Fluorescence":"-","AF":"53","AF coded":"Med","Mating Type":"\"1-1\"","Collection Date":"ND"},"_hypo_49":{"ID":"_hypo_49","__Node":"_hypo_49","Collection Date":"ND"},"_hypo_50":{"ID":"_hypo_50","__Node":"_hypo_50","Collection Date":"ND"},"210_2023_Grain42":{"ID":"210_2023_Grain42","__Node":"210_2023_Grain42","__selected":false,"id":34,"Toxicity":"Med","Clone Genet":"83","Region":"South","Year":"2023","Grain":"Grain42(2023)","Hybrid":"DK 390","Toxin in sample":"0","L  / S":"L","Y / W":"Y","Fluorescence":"-","AF":"32","AF coded":"Med","Mating Type":"\"1-2\"","Collection Date":"ND"},"6_2023_Grain2":{"ID":"6_2023_Grain2","__Node":"6_2023_Grain2","__selected":false,"id":35,"Toxicity":"Med","Clone Genet":"62","Region":"Central","Year":"2023","Grain":"Grain2(2023)","Hybrid":"Unknown","Toxin in sample":"0","L  / S":"L","Y / W":"Y","Fluorescence":"-","AF":"222","AF coded":"Med","Mating Type":"\"1-2\"","Collection Date":"ND"},"229_2023_Grain46":{"ID":"229_2023_Grain46","__Node":"229_2023_Grain46","__selected":false,"id":36,"Toxicity":"Med","Clone Genet":"88","Region":"South","Year":"2023","Grain":"Grain46(2023)","Hybrid":"Fortaleza F3","Toxin in sample":"0","L  / S":"L","Y / W":"Y","Fluorescence":"-","AF":"82","AF coded":"Med","Mating Type":"\"1-1\"","Collection Date":"ND"},"_hypo_54":{"ID":"_hypo_54","__Node":"_hypo_54","Collection Date":"ND"},"_hypo_55":{"ID":"_hypo_55","__Node":"_hypo_55","Collection Date":"ND"},"26_2023_Grain6":{"ID":"26_2023_Grain6","__Node":"26_2023_Grain6","__selected":false,"id":37,"Toxicity":"Med","Clone Genet":"65","Region":"South","Year":"2023","Grain":"Grain6(2023)","Hybrid":"Criollo","Toxin in sample":"0","L  / S":"L","Y / W":"Y","Fluorescence":"+","AF":"235","AF coded":"Med","Mating Type":"\"1-1\"","Collection Date":"ND"},"_hypo_57":{"ID":"_hypo_57","__Node":"_hypo_57","Collection Date":"ND"},"76_2023_Grain16":{"ID":"76_2023_Grain16","__Node":"77_2023_Grain16","__selected":false,"id":38,"Toxicity":"High","Clone Genet":"13","Region":"North","Year":"2023","Grain":"Grain16(2023)","Hybrid":"Criollo","Toxin in sample":"0","L  / S":"L","Y / W":"Y","Fluorescence":"+","AF":"1,364","AF coded":"High","Mating Type":"Unknown","Collection Date":"ND"},"77_2023_Grain16":{"ID":"77_2023_Grain16","__Node":"77_2023_Grain16","__selected":false,"id":39,"Toxicity":"High","Clone Genet":"13","Region":"North","Year":"2023","Grain":"Grain16(2023)","Hybrid":"Criollo","Toxin in sample":"0","L  / S":"L","Y / W":"Y","Fluorescence":"+","AF":"1,087","AF coded":"High","Mating Type":"\"1-1\"","Collection Date":"ND"},"_hypo_60":{"ID":"_hypo_60","__Node":"_hypo_60","Collection Date":"ND"},"117_2021_Grain30":{"ID":"117_2021_Grain30","__Node":"117_2021_Grain30","__selected":false,"id":40,"Toxicity":"Med","Clone Genet":"60","Region":"Central","Year":"2021","Grain":"Grain30(2021)","Hybrid":"Fortaleza F3","Toxin in sample":"0","L  / S":"L","Y / W":"Y","Fluorescence":"-","AF":"270","AF coded":"Med","Mating Type":"\"1-1\"","Collection Date":"ND"},"49_2023_Grain10":{"ID":"49_2023_Grain10","__Node":"49_2023_Grain10","__selected":false,"id":41,"Toxicity":"Zero","Clone Genet":"112","Region":"South","Year":"2023","Grain":"Grain10(2023)","Hybrid":"DK 390","Toxin in sample":"0","L  / S":"L","Y / W":"Y","Fluorescence":"-","AF":"0","AF coded":"Zero","Mating Type":"\"1-2\"","Collection Date":"ND"},"103_2021_Grain26":{"ID":"103_2021_Grain26","__Node":"109_2021_Grain28","__selected":false,"id":42,"Toxicity":"Med","Clone Genet":"58","Region":"Central","Year":"2021","Grain":"Grain26(2021)","Hybrid":"Fortaleza F3","Toxin in sample":"0","L  / S":"L","Y / W":"Y","Fluorescence":"-","AF":"163","AF coded":"Med","Mating Type":"Unknown","Collection Date":"ND"},"40_2023_Grain8":{"ID":"40_2023_Grain8","__Node":"40_2023_Grain8","__selected":false,"id":43,"Toxicity":"Zero","Clone Genet":"110","Region":"South","Year":"2023","Grain":"Grain8(2023)","Hybrid":"Criollo","Toxin in sample":"0","L  / S":"L","Y / W":"Y","Fluorescence":"-","AF":"0","AF coded":"Zero","Mating Type":"\"1-2\"","Collection Date":"ND"},"_hypo_65":{"ID":"_hypo_65","__Node":"_hypo_65","Collection Date":"ND"},"101_2021_Grain26":{"ID":"101_2021_Grain26","__Node":"109_2021_Grain28","__selected":false,"id":44,"Toxicity":"Med","Clone Genet":"58","Region":"Central","Year":"2021","Grain":"Grain26(2021)","Hybrid":"Fortaleza F3","Toxin in sample":"0","L  / S":"L","Y / W":"Y","Fluorescence":"-","AF":"94","AF coded":"Med","Mating Type":"Unknown","Collection Date":"ND"},"109_2021_Grain28":{"ID":"109_2021_Grain28","__Node":"109_2021_Grain28","__selected":false,"id":45,"Toxicity":"Med","Clone Genet":"58","Region":"South","Year":"2021","Grain":"Grain28(2021)","Hybrid":"Fortaleza F3","Toxin in sample":"0","L  / S":"L","Y / W":"Y","Fluorescence":"-","AF":"193","AF coded":"Med","Mating Type":"Unknown","Collection Date":"ND"},"_hypo_68":{"ID":"_hypo_68","__Node":"_hypo_68","Collection Date":"ND"},"29_2023_Grain6":{"ID":"29_2023_Grain6","__Node":"30_2023_Grain6","__selected":false,"id":46,"Toxicity":"Med","Clone Genet":"66","Region":"South","Year":"2023","Grain":"Grain6(2023)","Hybrid":"Criollo","Toxin in sample":"0","L  / S":"L","Y / W":"Y","Fluorescence":"+","AF":"243","AF coded":"Med","Mating Type":"\"1-1\"","Collection Date":"ND"},"30_2023_Grain6":{"ID":"30_2023_Grain6","__Node":"30_2023_Grain6","__selected":false,"id":47,"Toxicity":"Med","Clone Genet":"66","Region":"South","Year":"2023","Grain":"Grain6(2023)","Hybrid":"Criollo","Toxin in sample":"0","L  / S":"L","Y / W":"Y","Fluorescence":"+","AF":"243","AF coded":"Med","Mating Type":"\"1-1\"","Collection Date":"ND"},"93_2023_Grain19":{"ID":"93_2023_Grain19","__Node":"93_2023_Grain19","__selected":false,"id":48,"Toxicity":"High","Clone Genet":"15","Region":"South","Year":"2023","Grain":"Grain19(2023)","Hybrid":"Fortaleza F5","Toxin in sample":"0","L  / S":"L","Y / W":"Y","Fluorescence":"-","AF":"400","AF coded":"High","Mating Type":"\"1-1\"","Collection Date":"ND"},"41_2023_Grain9":{"ID":"41_2023_Grain9","__Node":"41_2023_Grain9","__selected":false,"id":49,"Toxicity":"Med","Clone Genet":"67","Region":"Central","Year":"2023","Grain":"Grain9(2023)","Hybrid":"Amarillo","Toxin in sample":"0","L  / S":"L","Y / W":"Y","Fluorescence":"-","AF":"89","AF coded":"Med","Mating Type":"\"1-1\"","Collection Date":"ND"},"_hypo_73":{"ID":"_hypo_73","__Node":"_hypo_73","Collection Date":"ND"},"_hypo_74":{"ID":"_hypo_74","__Node":"_hypo_74","Collection Date":"ND"},"119_2021_Grain30":{"ID":"119_2021_Grain30","__Node":"119_2021_Grain30","__selected":false,"id":50,"Toxicity":"Zero","Clone Genet":"99","Region":"Central","Year":"2021","Grain":"Grain30(2021)","Hybrid":"Fortaleza F3","Toxin in sample":"0","L  / S":"L","Y / W":"W","Fluorescence":"-","AF":"0","AF coded":"Zero","Mating Type":"\"1-1\"","Collection Date":"ND"},"_hypo_76":{"ID":"_hypo_76","__Node":"_hypo_76","Collection Date":"ND"},"17_2021_Grain5":{"ID":"17_2021_Grain5","__Node":"17_2021_Grain5","__selected":false,"id":51,"Toxicity":"Med","Clone Genet":"54","Region":"South","Year":"2021","Grain":"Grain5(2021)","Hybrid":"Valle Verde","Toxin in sample":"0","L  / S":"L","Y / W":"W","Fluorescence":"+","AF":"187","AF coded":"Med","Mating Type":"\"1-1\"","Collection Date":"ND"},"223_2023_Grain45":{"ID":"223_2023_Grain45","__Node":"223_2023_Grain45","__selected":false,"id":52,"Toxicity":"High","Clone Genet":"27","Region":"South","Year":"2023","Grain":"Grain45(2023)","Hybrid":"JC-24","Toxin in sample":"0","L  / S":"L","Y / W":"Y","Fluorescence":"+","AF":"358","AF coded":"High","Mating Type":"\"1-1\"","Collection Date":"ND"},"_hypo_79":{"ID":"_hypo_79","__Node":"_hypo_79","Collection Date":"ND"},"116_2023_Grain24":{"ID":"116_2023_Grain24","__Node":"117_2023_Grain24","__selected":false,"id":53,"Toxicity":"Med","Clone Genet":"73","Region":"North","Year":"2023","Grain":"Grain24(2023)","Hybrid":"Unknown","Toxin in sample":"0","L  / S":"L","Y / W":"Y","Fluorescence":"+","AF":"45","AF coded":"Med","Mating Type":"\"1-1\"","Collection Date":"ND"},"117_2023_Grain24":{"ID":"117_2023_Grain24","__Node":"117_2023_Grain24","__selected":false,"id":54,"Toxicity":"Med","Clone Genet":"73","Region":"North","Year":"2023","Grain":"Grain24(2023)","Hybrid":"Unknown","Toxin in sample":"0","L  / S":"L","Y / W":"Y","Fluorescence":"+","AF":"21","AF coded":"Med","Mating Type":"\"1-1\"","Collection Date":"ND"},"146_2023_Grain30":{"ID":"146_2023_Grain30","__Node":"146_2023_Grain30","__selected":false,"id":55,"Toxicity":"Low","Clone Genet":"50","Region":"Unknown","Year":"2023","Grain":"Grain30(2023)","Hybrid":"HS 23","Toxin in sample":"0","L  / S":"L","Y / W":"Y","Fluorescence":"-","AF":"13","AF coded":"Low","Mating Type":"\"1-1\"","Collection Date":"ND"},"57_2023_Grain12":{"ID":"57_2023_Grain12","__Node":"57_2023_Grain12","__selected":false,"id":56,"Toxicity":"Low","Clone Genet":"41","Region":"Central","Year":"2023","Grain":"Grain12(2023)","Hybrid":"Criollo Blanco","Toxin in sample":"0","L  / S":"L","Y / W":"Y","Fluorescence":"-","AF":"17","AF coded":"Low","Mating Type":"\"1-1\"","Collection Date":"ND"},"212_2023_Grain43":{"ID":"212_2023_Grain43","__Node":"212_2023_Grain43","__selected":false,"id":57,"Toxicity":"Med","Clone Genet":"84","Region":"Central","Year":"2023","Grain":"Grain43(2023)","Hybrid":"H-5","Toxin in sample":"0","L  / S":"L","Y / W":"Y","Fluorescence":"-","AF":"24","AF coded":"Med","Mating Type":"\"1-1\"","Collection Date":"ND"},"79_2023_Grain16":{"ID":"79_2023_Grain16","__Node":"224_2023_Grain45","__selected":false,"id":58,"Toxicity":"Med","Clone Genet":"44","Region":"North","Year":"2023","Grain":"Grain16(2023)","Hybrid":"Criollo","Toxin in sample":"0","L  / S":"L","Y / W":"Y","Fluorescence":"-","AF":"76","AF coded":"Med","Mating Type":"Unknown","Collection Date":"ND"},"_hypo_86":{"ID":"_hypo_86","__Node":"_hypo_86","Collection Date":"ND"},"28_2023_Grain6":{"ID":"28_2023_Grain6","__Node":"224_2023_Grain45","__selected":false,"id":59,"Toxicity":"Med","Clone Genet":"44","Region":"South","Year":"2023","Grain":"Grain6(2023)","Hybrid":"Criollo","Toxin in sample":"0","L  / S":"L","Y / W":"Y","Fluorescence":"+","AF":"29","AF coded":"Med","Mating Type":"\"1-1\"","Collection Date":"ND"},"36_2023_Grain8":{"ID":"36_2023_Grain8","__Node":"224_2023_Grain45","__selected":false,"id":60,"Toxicity":"Med","Clone Genet":"44","Region":"South","Year":"2023","Grain":"Grain8(2023)","Hybrid":"Criollo","Toxin in sample":"0","L  / S":"L","Y / W":"Y","Fluorescence":"+","AF":"143","AF coded":"Med","Mating Type":"\"1-1\"","Collection Date":"ND"},"56_2023_Grain12":{"ID":"56_2023_Grain12","__Node":"224_2023_Grain45","__selected":false,"id":61,"Toxicity":"Med","Clone Genet":"44","Region":"Central","Year":"2023","Grain":"Grain12(2023)","Hybrid":"Criollo Blanco","Toxin in sample":"0","L  / S":"L","Y / W":"Y","Fluorescence":"-","AF":"33","AF coded":"Med","Mating Type":"\"1-1\"","Collection Date":"ND"},"66_2023_Grain14":{"ID":"66_2023_Grain14","__Node":"224_2023_Grain45","__selected":false,"id":62,"Toxicity":"Med","Clone Genet":"44","Region":"North","Year":"2023","Grain":"Grain14(2023)","Hybrid":"DK 390","Toxin in sample":"0","L  / S":"L","Y / W":"Y","Fluorescence":"-","AF":"32","AF coded":"Med","Mating Type":"\"1-1\"","Collection Date":"ND"},"69_2023_Grain14":{"ID":"69_2023_Grain14","__Node":"224_2023_Grain45","__selected":false,"id":63,"Toxicity":"Low","Clone Genet":"44","Region":"North","Year":"2023","Grain":"Grain14(2023)","Hybrid":"DK 390","Toxin in sample":"0","L  / S":"L","Y / W":"Y","Fluorescence":"-","AF":"16","AF coded":"Low","Mating Type":"\"1-1\"","Collection Date":"ND"},"86_2023_Grain18":{"ID":"86_2023_Grain18","__Node":"224_2023_Grain45","__selected":false,"id":64,"Toxicity":"Low","Clone Genet":"44","Region":"South","Year":"2023","Grain":"Grain18(2023)","Hybrid":"Fortaleza F3","Toxin in sample":"0","L  / S":"L","Y / W":"Y","Fluorescence":"-","AF":"11","AF coded":"Low","Mating Type":"\"1-1\"","Collection Date":"ND"},"115_2023_Grain23":{"ID":"115_2023_Grain23","__Node":"224_2023_Grain45","__selected":false,"id":65,"Toxicity":"Med","Clone Genet":"44","Region":"Central","Year":"2023","Grain":"Grain23(2023)","Hybrid":"Unknown","Toxin in sample":"0","L  / S":"L","Y / W":"Y","Fluorescence":"-","AF":"190","AF coded":"Med","Mating Type":"\"1-1\"","Collection Date":"ND"},"128_2023_Grain26":{"ID":"128_2023_Grain26","__Node":"224_2023_Grain45","__selected":false,"id":66,"Toxicity":"Med","Clone Genet":"44","Region":"Central","Year":"2023","Grain":"Grain26(2023)","Hybrid":"Unknown","Toxin in sample":"0","L  / S":"L","Y / W":"Y","Fluorescence":"-","AF":"94","AF coded":"Med","Mating Type":"\"1-1\"","Collection Date":"ND"},"224_2023_Grain45":{"ID":"224_2023_Grain45","__Node":"224_2023_Grain45","__selected":false,"id":67,"Toxicity":"Med","Clone Genet":"44","Region":"South","Year":"2023","Grain":"Grain45(2023)","Hybrid":"JC-24","Toxin in sample":"0","L  / S":"L","Y / W":"W","Fluorescence":"+","AF":"248","AF coded":"Med","Mating Type":"\"1-1\"","Collection Date":"ND"},"209_2023_Grain42":{"ID":"209_2023_Grain42","__Node":"209_2023_Grain42","__selected":false,"id":68,"Toxicity":"Med","Clone Genet":"82","Region":"South","Year":"2023","Grain":"Grain42(2023)","Hybrid":"DK 390","Toxin in sample":"0","L  / S":"L","Y / W":"Y","Fluorescence":"+","AF":"66","AF coded":"Med","Mating Type":"\"1-1\"","Collection Date":"ND"},"_hypo_97":{"ID":"_hypo_97","__Node":"_hypo_97","Collection Date":"ND"},"22_2021_Grain6":{"ID":"22_2021_Grain6","__Node":"84_2021_Grain21","__selected":false,"id":69,"Toxicity":"Zero","Clone Genet":"31","Region":"Central","Year":"2021","Grain":"Grain6(2021)","Hybrid":"Unknown","Toxin in sample":"0","L  / S":"L","Y / W":"Y","Fluorescence":"-","AF":"0","AF coded":"Zero","Mating Type":"\"1-2\"","Collection Date":"ND"},"81_2021_Grain21":{"ID":"81_2021_Grain21","__Node":"84_2021_Grain21","__selected":false,"id":70,"Toxicity":"Low","Clone Genet":"31","Region":"South","Year":"2021","Grain":"Grain21(2021)","Hybrid":"DK 410","Toxin in sample":"0","L  / S":"L","Y / W":"W","Fluorescence":"-","AF":"1","AF coded":"Low","Mating Type":"\"1-2\"","Collection Date":"ND"},"30_2021_Grain8":{"ID":"30_2021_Grain8","__Node":"84_2021_Grain21","__selected":false,"id":71,"Toxicity":"Zero","Clone Genet":"31","Region":"Central","Year":"2021","Grain":"Grain8(2021)","Hybrid":"Fortaleza F3","Toxin in sample":"0","L  / S":"L","Y / W":"W","Fluorescence":"-","AF":"0","AF coded":"Zero","Mating Type":"Unknown","Collection Date":"ND"},"_hypo_101":{"ID":"_hypo_101","__Node":"_hypo_101","Collection Date":"ND"},"188_2023_Grain38":{"ID":"188_2023_Grain38","__Node":"64_2023_Grain13","__selected":false,"id":72,"Toxicity":"Med","Clone Genet":"40","Region":"Central","Year":"2023","Grain":"Grain38(2023)","Hybrid":"Fortaleza F3","Toxin in sample":"0","L  / S":"L","Y / W":"Y","Fluorescence":"-","AF":"101","AF coded":"Med","Mating Type":"\"1-1\"","Collection Date":"ND"},"_hypo_103":{"ID":"_hypo_103","__Node":"_hypo_103","Collection Date":"ND"},"46_2023_Grain10":{"ID":"46_2023_Grain10","__Node":"64_2023_Grain13","__selected":false,"id":73,"Toxicity":"Low","Clone Genet":"40","Region":"South","Year":"2023","Grain":"Grain10(2023)","Hybrid":"DK 390","Toxin in sample":"0","L  / S":"L","Y / W":"Y","Fluorescence":"-","AF":"11","AF coded":"Low","Mating Type":"\"1-1\"","Collection Date":"ND"},"48_2023_Grain10":{"ID":"48_2023_Grain10","__Node":"64_2023_Grain13","__selected":false,"id":74,"Toxicity":"Low","Clone Genet":"40","Region":"South","Year":"2023","Grain":"Grain10(2023)","Hybrid":"DK 390","Toxin in sample":"0","L  / S":"L","Y / W":"Y","Fluorescence":"-","AF":"14","AF coded":"Low","Mating Type":"\"1-1\"","Collection Date":"ND"},"50_2023_Grain10":{"ID":"50_2023_Grain10","__Node":"64_2023_Grain13","__selected":false,"id":75,"Toxicity":"Low","Clone Genet":"40","Region":"South","Year":"2023","Grain":"Grain10(2023)","Hybrid":"DK 390","Toxin in sample":"0","L  / S":"L","Y / W":"Y","Fluorescence":"-","AF":"8","AF coded":"Low","Mating Type":"\"1-1\"","Collection Date":"ND"},"51_2023_Grain11":{"ID":"51_2023_Grain11","__Node":"64_2023_Grain13","__selected":false,"id":76,"Toxicity":"Low","Clone Genet":"40","Region":"South","Year":"2023","Grain":"Grain11(2023)","Hybrid":"DK 390","Toxin in sample":"0","L  / S":"L","Y / W":"Y","Fluorescence":"-","AF":"12","AF coded":"Low","Mating Type":"\"1-1\"","Collection Date":"ND"},"53_2023_Grain11":{"ID":"53_2023_Grain11","__Node":"64_2023_Grain13","__selected":false,"id":77,"Toxicity":"Med","Clone Genet":"40","Region":"South","Year":"2023","Grain":"Grain11(2023)","Hybrid":"DK 390","Toxin in sample":"0","L  / S":"L","Y / W":"Y","Fluorescence":"-","AF":"27","AF coded":"Med","Mating Type":"\"1-1\"","Collection Date":"ND"},"64_2023_Grain13":{"ID":"64_2023_Grain13","__Node":"64_2023_Grain13","__selected":false,"id":78,"Toxicity":"Med","Clone Genet":"40","Region":"North","Year":"2023","Grain":"Grain13(2023)","Hybrid":"NK102","Toxin in sample":"207","L  / S":"L","Y / W":"Y","Fluorescence":"-","AF":"54","AF coded":"Med","Mating Type":"\"1-1\"","Collection Date":"ND"},"_hypo_110":{"ID":"_hypo_110","__Node":"_hypo_110","Collection Date":"ND"},"16_2023_Grain4":{"ID":"16_2023_Grain4","__Node":"16_2023_Grain4","__selected":false,"id":79,"Toxicity":"Zero","Clone Genet":"104","Region":"North","Year":"2023","Grain":"Grain4(2023)","Hybrid":"DK 390","Toxin in sample":"0","L  / S":"L","Y / W":"Y","Fluorescence":"-","AF":"0","AF coded":"Zero","Mating Type":"\"1-1\"","Collection Date":"ND"},"_hypo_112":{"ID":"_hypo_112","__Node":"_hypo_112","Collection Date":"ND"},"7_2023_Grain2":{"ID":"7_2023_Grain2","__Node":"10_2023_Grain2","__selected":false,"id":80,"Toxicity":"Med","Clone Genet":"37","Region":"Central","Year":"2023","Grain":"Grain2(2023)","Hybrid":"Unknown","Toxin in sample":"0","L  / S":"L","Y / W":"Y","Fluorescence":"-","AF":"25","AF coded":"Med","Mating Type":"\"1-1\"","Collection Date":"ND"},"8_2023_Grain2":{"ID":"8_2023_Grain2","__Node":"10_2023_Grain2","__selected":false,"id":81,"Toxicity":"Med","Clone Genet":"37","Region":"Central","Year":"2023","Grain":"Grain2(2023)","Hybrid":"Unknown","Toxin in sample":"0","L  / S":"L","Y / W":"Y","Fluorescence":"-","AF":"31","AF coded":"Med","Mating Type":"\"1-1\"","Collection Date":"ND"},"10_2023_Grain2":{"ID":"10_2023_Grain2","__Node":"10_2023_Grain2","__selected":false,"id":82,"Toxicity":"Low","Clone Genet":"37","Region":"Central","Year":"2023","Grain":"Grain2(2023)","Hybrid":"Unknown","Toxin in sample":"0","L  / S":"L","Y / W":"Y","Fluorescence":"-","AF":"15","AF coded":"Low","Mating Type":"\"1-1\"","Collection Date":"ND"},"_hypo_116":{"ID":"_hypo_116","__Node":"_hypo_116","Collection Date":"ND"},"_hypo_117":{"ID":"_hypo_117","__Node":"_hypo_117","Collection Date":"ND"},"89_2021_Grain23":{"ID":"89_2021_Grain23","__Node":"218_2023_Grain44","__selected":false,"id":83,"Toxicity":"Low","Clone Genet":"32","Region":"South","Year":"2021","Grain":"Grain23(2021)","Hybrid":"DK 390","Toxin in sample":"0","L  / S":"L","Y / W":"Y","Fluorescence":"-","AF":"5","AF coded":"Low","Mating Type":"Unknown","Collection Date":"ND"},"179_2023_Grain36":{"ID":"179_2023_Grain36","__Node":"218_2023_Grain44","__selected":false,"id":84,"Toxicity":"Zero","Clone Genet":"32","Region":"Central","Year":"2023","Grain":"Grain36(2023)","Hybrid":"Criollo","Toxin in sample":"0","L  / S":"L","Y / W":"Y","Fluorescence":"-","AF":"0","AF coded":"Zero","Mating Type":"\"1-1\"","Collection Date":"ND"},"218_2023_Grain44":{"ID":"218_2023_Grain44","__Node":"218_2023_Grain44","__selected":false,"id":85,"Toxicity":"Med","Clone Genet":"32","Region":"South","Year":"2023","Grain":"Grain44(2023)","Hybrid":"H-5","Toxin in sample":"366","L  / S":"L","Y / W":"Y","Fluorescence":"-","AF":"81","AF coded":"Med","Mating Type":"\"1-1\"","Collection Date":"ND"},"33_2023_Grain7":{"ID":"33_2023_Grain7","__Node":"33_2023_Grain7","__selected":false,"id":86,"Toxicity":"Zero","Clone Genet":"107","Region":"Central","Year":"2023","Grain":"Grain7(2023)","Hybrid":"Fortaleza F3","Toxin in sample":"0","L  / S":"L","Y / W":"Y","Fluorescence":"-","AF":"0","AF coded":"Zero","Mating Type":"\"1-1\"","Collection Date":"ND"},"_hypo_122":{"ID":"_hypo_122","__Node":"_hypo_122","Collection Date":"ND"},"31_2023_Grain7":{"ID":"31_2023_Grain7","__Node":"32_2023_Grain7","__selected":false,"id":87,"Toxicity":"Zero","Clone Genet":"106","Region":"Central","Year":"2023","Grain":"Grain7(2023)","Hybrid":"Fortaleza F3","Toxin in sample":"0","L  / S":"L","Y / W":"Y","Fluorescence":"-","AF":"0","AF coded":"Zero","Mating Type":"\"1-1\"","Collection Date":"ND"},"32_2023_Grain7":{"ID":"32_2023_Grain7","__Node":"32_2023_Grain7","__selected":false,"id":88,"Toxicity":"Zero","Clone Genet":"106","Region":"Central","Year":"2023","Grain":"Grain7(2023)","Hybrid":"Fortaleza F3","Toxin in sample":"0","L  / S":"L","Y / W":"Y","Fluorescence":"-","AF":"0","AF coded":"Zero","Mating Type":"\"1-1\"","Collection Date":"ND"},"227_2023_Grain46":{"ID":"227_2023_Grain46","__Node":"227_2023_Grain46","__selected":false,"id":89,"Toxicity":"Zero","Clone Genet":"124","Region":"South","Year":"2023","Grain":"Grain46(2023)","Hybrid":"Fortaleza F3","Toxin in sample":"0","L  / S":"L","Y / W":"Y","Fluorescence":"-","AF":"0","AF coded":"Zero","Mating Type":"\"1-2\"","Collection Date":"ND"},"87_2023_Grain18":{"ID":"87_2023_Grain18","__Node":"213_2023_Grain43","__selected":false,"id":90,"Toxicity":"Zero","Clone Genet":"114","Region":"South","Year":"2023","Grain":"Grain18(2023)","Hybrid":"Fortaleza F3","Toxin in sample":"0","L  / S":"L","Y / W":"Y","Fluorescence":"-","AF":"0","AF coded":"Zero","Mating Type":"\"1-2\"","Collection Date":"ND"},"213_2023_Grain43":{"ID":"213_2023_Grain43","__Node":"213_2023_Grain43","__selected":false,"id":91,"Toxicity":"Zero","Clone Genet":"114","Region":"Central","Year":"2023","Grain":"Grain43(2023)","Hybrid":"H-5","Toxin in sample":"0","L  / S":"L","Y / W":"Y","Fluorescence":"-","AF":"0","AF coded":"Zero","Mating Type":"\"1-2\"","Collection Date":"ND"},"_hypo_128":{"ID":"_hypo_128","__Node":"_hypo_128","Collection Date":"ND"},"40_2021_Grain10":{"ID":"40_2021_Grain10","__Node":"84_2021_Grain21","__selected":false,"id":92,"Toxicity":"Zero","Clone Genet":"31","Region":"Central","Year":"2021","Grain":"Grain10(2021)","Hybrid":"Fortaleza F3","Toxin in sample":"0","L  / S":"L","Y / W":"W","Fluorescence":"-","AF":"0","AF coded":"Zero","Mating Type":"\"1-2\"","Collection Date":"ND"},"61_2021_Grain16":{"ID":"61_2021_Grain16","__Node":"84_2021_Grain21","__selected":false,"id":93,"Toxicity":"Zero","Clone Genet":"31","Region":"Central","Year":"2021","Grain":"Grain16(2021)","Hybrid":"Unknown","Toxin in sample":"0","L  / S":"L","Y / W":"W","Fluorescence":"-","AF":"0","AF coded":"Zero","Mating Type":"\"1-2\"","Collection Date":"ND"},"82_2021_Grain21":{"ID":"82_2021_Grain21","__Node":"84_2021_Grain21","__selected":false,"id":94,"Toxicity":"Zero","Clone Genet":"31","Region":"South","Year":"2021","Grain":"Grain21(2021)","Hybrid":"DK 410","Toxin in sample":"0","L  / S":"L","Y / W":"W","Fluorescence":"-","AF":"0","AF coded":"Zero","Mating Type":"\"1-2\"","Collection Date":"ND"},"83_2021_Grain21":{"ID":"83_2021_Grain21","__Node":"84_2021_Grain21","__selected":false,"id":95,"Toxicity":"Zero","Clone Genet":"31","Region":"South","Year":"2021","Grain":"Grain21(2021)","Hybrid":"DK 410","Toxin in sample":"0","L  / S":"L","Y / W":"W","Fluorescence":"-","AF":"0","AF coded":"Zero","Mating Type":"\"1-2\"","Collection Date":"ND"},"84_2021_Grain21":{"ID":"84_2021_Grain21","__Node":"84_2021_Grain21","__selected":false,"id":96,"Toxicity":"Zero","Clone Genet":"31","Region":"South","Year":"2021","Grain":"Grain21(2021)","Hybrid":"DK 410","Toxin in sample":"0","L  / S":"L","Y / W":"W","Fluorescence":"-","AF":"0","AF coded":"Zero","Mating Type":"\"1-2\"","Collection Date":"ND"},"_hypo_134":{"ID":"_hypo_134","__Node":"_hypo_134","Collection Date":"ND"},"_hypo_135":{"ID":"_hypo_135","__Node":"_hypo_135","Collection Date":"ND"},"91_2023_Grain19":{"ID":"91_2023_Grain19","__Node":"91_2023_Grain19","__selected":false,"id":97,"Toxicity":"Med","Clone Genet":"70","Region":"South","Year":"2023","Grain":"Grain19(2023)","Hybrid":"Fortaleza F5","Toxin in sample":"0","L  / S":"L","Y / W":"Y","Fluorescence":"-","AF":"63","AF coded":"Med","Mating Type":"\"1-2\"","Collection Date":"ND"},"20_2023_Grain4":{"ID":"20_2023_Grain4","__Node":"20_2023_Grain4","__selected":false,"id":98,"Toxicity":"High","Clone Genet":"9","Region":"North","Year":"2023","Grain":"Grain4(2023)","Hybrid":"DK 390","Toxin in sample":"0","L  / S":"L","Y / W":"Y","Fluorescence":"+","AF":"406","AF coded":"High","Mating Type":"\"1-1\"","Collection Date":"ND"},"230_2023_Grain46":{"ID":"230_2023_Grain46","__Node":"230_2023_Grain46","__selected":false,"id":99,"Toxicity":"Med","Clone Genet":"9","Region":"South","Year":"2023","Grain":"Grain46(2023)","Hybrid":"Fortaleza F3","Toxin in sample":"0","L  / S":"L","Y / W":"Y","Fluorescence":"-","AF":"186","AF coded":"Med","Mating Type":"\"1-1\"","Collection Date":"ND"},"123_2023_Grain25":{"ID":"123_2023_Grain25","__Node":"124_2023_Grain25","__selected":false,"id":100,"Toxicity":"Med","Clone Genet":"75","Region":"Central","Year":"2023","Grain":"Grain25(2023)","Hybrid":"Unknown","Toxin in sample":"0","L  / S":"L","Y / W":"Y","Fluorescence":"-","AF":"25","AF coded":"Med","Mating Type":"\"1-2\"","Collection Date":"ND"},"225_2023_Grain45":{"ID":"225_2023_Grain45","__Node":"225_2023_Grain45","__selected":false,"id":101,"Toxicity":"Med","Clone Genet":"87","Region":"South","Year":"2023","Grain":"Grain45(2023)","Hybrid":"JC-24","Toxin in sample":"0","L  / S":"L","Y / W":"Y","Fluorescence":"-","AF":"159","AF coded":"Med","Mating Type":"\"1-2\"","Collection Date":"ND"},"124_2023_Grain25":{"ID":"124_2023_Grain25","__Node":"124_2023_Grain25","__selected":false,"id":102,"Toxicity":"Med","Clone Genet":"75","Region":"Central","Year":"2023","Grain":"Grain25(2023)","Hybrid":"Unknown","Toxin in sample":"0","L  / S":"L","Y / W":"Y","Fluorescence":"-","AF":"66","AF coded":"Med","Mating Type":"\"1-2\"","Collection Date":"ND"},"90_2021_Grain23":{"ID":"90_2021_Grain23","__Node":"90_2021_Grain23","__selected":false,"id":103,"Toxicity":"Low","Clone Genet":"33","Region":"South","Year":"2021","Grain":"Grain23(2021)","Hybrid":"DK 390","Toxin in sample":"0","L  / S":"L","Y / W":"Y","Fluorescence":"-","AF":"3","AF coded":"Low","Mating Type":"\"1-1\"","Collection Date":"ND"},"_hypo_143":{"ID":"_hypo_143","__Node":"_hypo_143","Collection Date":"ND"},"_hypo_144":{"ID":"_hypo_144","__Node":"_hypo_144","Collection Date":"ND"},"88_2021_Grain22":{"ID":"88_2021_Grain22","__Node":"127_2023_Grain26","__selected":false,"id":104,"Toxicity":"Med","Clone Genet":"35","Region":"South","Year":"2021","Grain":"Grain22(2021)","Hybrid":"DK 6018","Toxin in sample":"0","L  / S":"L","Y / W":"Y","Fluorescence":"-","AF":"26","AF coded":"Med","Mating Type":"\"1-2\"","Collection Date":"ND"},"_hypo_146":{"ID":"_hypo_146","__Node":"_hypo_146","Collection Date":"ND"},"93_2021_Grain24":{"ID":"93_2021_Grain24","__Node":"127_2023_Grain26","__selected":false,"id":105,"Toxicity":"Low","Clone Genet":"35","Region":"South","Year":"2021","Grain":"Grain24(2021)","Hybrid":"DK 6018","Toxin in sample":"0","L  / S":"L","Y / W":"Y","Fluorescence":"-","AF":"16","AF coded":"Low","Mating Type":"Unknown","Collection Date":"ND"},"95_2021_Grain24":{"ID":"95_2021_Grain24","__Node":"127_2023_Grain26","__selected":false,"id":106,"Toxicity":"Low","Clone Genet":"35","Region":"South","Year":"2021","Grain":"Grain24(2021)","Hybrid":"DK 6018","Toxin in sample":"0","L  / S":"L","Y / W":"Y","Fluorescence":"-","AF":"15","AF coded":"Low","Mating Type":"\"1-2\"","Collection Date":"ND"},"96_2021_Grain24":{"ID":"96_2021_Grain24","__Node":"127_2023_Grain26","__selected":false,"id":107,"Toxicity":"Low","Clone Genet":"35","Region":"South","Year":"2021","Grain":"Grain24(2021)","Hybrid":"DK 6018","Toxin in sample":"0","L  / S":"L","Y / W":"Y","Fluorescence":"-","AF":"7","AF coded":"Low","Mating Type":"\"1-2\"","Collection Date":"ND"},"22_2023_Grain5":{"ID":"22_2023_Grain5","__Node":"127_2023_Grain26","__selected":false,"id":108,"Toxicity":"Zero","Clone Genet":"35","Region":"North","Year":"2023","Grain":"Grain5(2023)","Hybrid":"La Abudancia","Toxin in sample":"0","L  / S":"L","Y / W":"Y","Fluorescence":"-","AF":"0","AF coded":"Zero","Mating Type":"\"1-2\"","Collection Date":"ND"},"23_2023_Grain5":{"ID":"23_2023_Grain5","__Node":"127_2023_Grain26","__selected":false,"id":109,"Toxicity":"Zero","Clone Genet":"35","Region":"North","Year":"2023","Grain":"Grain5(2023)","Hybrid":"La Abudancia","Toxin in sample":"0","L  / S":"L","Y / W":"Y","Fluorescence":"-","AF":"0","AF coded":"Zero","Mating Type":"\"1-2\"","Collection Date":"ND"},"127_2023_Grain26":{"ID":"127_2023_Grain26","__Node":"127_2023_Grain26","__selected":false,"id":110,"Toxicity":"Zero","Clone Genet":"35","Region":"Central","Year":"2023","Grain":"Grain26(2023)","Hybrid":"Unknown","Toxin in sample":"0","L  / S":"L","Y / W":"Y","Fluorescence":"-","AF":"0","AF coded":"Zero","Mating Type":"\"1-2\"","Collection Date":"ND"},"_hypo_153":{"ID":"_hypo_153","__Node":"_hypo_153","Collection Date":"ND"},"_hypo_154":{"ID":"_hypo_154","__Node":"_hypo_154","Collection Date":"ND"},"113_2021_Grain29":{"ID":"113_2021_Grain29","__Node":"133_2021_Grain34","__selected":false,"id":111,"Toxicity":"High","Clone Genet":"7","Region":"South","Year":"2021","Grain":"Grain29(2021)","Hybrid":"Fortaleza F3","Toxin in sample":"0","L  / S":"L","Y / W":"W","Fluorescence":"-","AF":"553","AF coded":"High","Mating Type":"\"1-2\"","Collection Date":"ND"},"133_2021_Grain34":{"ID":"133_2021_Grain34","__Node":"133_2021_Grain34","__selected":false,"id":112,"Toxicity":"Med","Clone Genet":"7","Region":"Central","Year":"2021","Grain":"Grain34(2021)","Hybrid":"Unknown","Toxin in sample":"0","L  / S":"L","Y / W":"Y","Fluorescence":"+","AF":"293","AF coded":"Med","Mating Type":"\"1-2\"","Collection Date":"ND"},"78_2023_Grain16":{"ID":"78_2023_Grain16","__Node":"78_2023_Grain16","__selected":false,"id":113,"Toxicity":"Med","Clone Genet":"69","Region":"North","Year":"2023","Grain":"Grain16(2023)","Hybrid":"Criollo","Toxin in sample":"0","L  / S":"L","Y / W":"Y","Fluorescence":"+","AF":"263","AF coded":"Med","Mating Type":"\"1-2\"","Collection Date":"ND"},"_hypo_158":{"ID":"_hypo_158","__Node":"_hypo_158","Collection Date":"ND"},"_hypo_159":{"ID":"_hypo_159","__Node":"_hypo_159","Collection Date":"ND"},"85_2021_Grain22":{"ID":"85_2021_Grain22","__Node":"113_2023_Grain23","__selected":false,"id":114,"Toxicity":"Zero","Clone Genet":"97","Region":"South","Year":"2021","Grain":"Grain22(2021)","Hybrid":"DK 6018","Toxin in sample":"0","L  / S":"L","Y / W":"Y","Fluorescence":"-","AF":"0","AF coded":"Zero","Mating Type":"\"1-2\"","Collection Date":"ND"},"113_2023_Grain23":{"ID":"113_2023_Grain23","__Node":"113_2023_Grain23","__selected":false,"id":115,"Toxicity":"Zero","Clone Genet":"97","Region":"Central","Year":"2023","Grain":"Grain23(2023)","Hybrid":"Unknown","Toxin in sample":"0","L  / S":"L","Y / W":"Y","Fluorescence":"-","AF":"0","AF coded":"Zero","Mating Type":"\"1-2\"","Collection Date":"ND"},"80_2023_Grain16":{"ID":"80_2023_Grain16","__Node":"80_2023_Grain16","__selected":false,"id":116,"Toxicity":"Low","Clone Genet":"46","Region":"North","Year":"2023","Grain":"Grain16(2023)","Hybrid":"Criollo","Toxin in sample":"0","L  / S":"L","Y / W":"Y","Fluorescence":"-","AF":"1","AF coded":"Low","Mating Type":"\"1-1\"","Collection Date":"ND"},"_hypo_163":{"ID":"_hypo_163","__Node":"_hypo_163","Collection Date":"ND"},"_hypo_164":{"ID":"_hypo_164","__Node":"_hypo_164","Collection Date":"ND"},"172_2023_Grain35":{"ID":"172_2023_Grain35","__Node":"198_2023_Grain40","__selected":false,"id":117,"Toxicity":"Low","Clone Genet":"52","Region":"Central","Year":"2023","Grain":"Grain35(2023)","Hybrid":"HB 83","Toxin in sample":"0","L  / S":"L","Y / W":"Y","Fluorescence":"-","AF":"12","AF coded":"Low","Mating Type":"\"1-1\"","Collection Date":"ND"},"198_2023_Grain40":{"ID":"198_2023_Grain40","__Node":"198_2023_Grain40","__selected":false,"id":118,"Toxicity":"Low","Clone Genet":"52","Region":"Central","Year":"2023","Grain":"Grain40(2023)","Hybrid":"Fortaleza F5","Toxin in sample":"0","L  / S":"L","Y / W":"Y","Fluorescence":"-","AF":"8","AF coded":"Low","Mating Type":"\"1-1\"","Collection Date":"ND"},"222_2023_Grain45":{"ID":"222_2023_Grain45","__Node":"222_2023_Grain45","__selected":false,"id":119,"Toxicity":"Med","Clone Genet":"86","Region":"South","Year":"2023","Grain":"Grain45(2023)","Hybrid":"JC-24","Toxin in sample":"0","L  / S":"L","Y / W":"Y","Fluorescence":"-","AF":"13","AF coded":"Med","Mating Type":"\"1-1\"","Collection Date":"ND"},"118_2021_Grain30":{"ID":"118_2021_Grain30","__Node":"118_2021_Grain30","__selected":false,"id":120,"Toxicity":"Zero","Clone Genet":"98","Region":"Central","Year":"2021","Grain":"Grain30(2021)","Hybrid":"Fortaleza F3","Toxin in sample":"0","L  / S":"L","Y / W":"W","Fluorescence":"-","AF":"0","AF coded":"Zero","Mating Type":"\"1-1\"","Collection Date":"ND"},"114_2023_Grain23":{"ID":"114_2023_Grain23","__Node":"114_2023_Grain23","__selected":false,"id":121,"Toxicity":"Zero","Clone Genet":"117","Region":"Central","Year":"2023","Grain":"Grain23(2023)","Hybrid":"Unknown","Toxin in sample":"0","L  / S":"L","Y / W":"Y","Fluorescence":"-","AF":"0","AF coded":"Zero","Mating Type":"\"1-1\"","Collection Date":"ND"},"9_2023_Grain2":{"ID":"9_2023_Grain2","__Node":"9_2023_Grain2","__selected":false,"id":122,"Toxicity":"Zero","Clone Genet":"102","Region":"Central","Year":"2023","Grain":"Grain2(2023)","Hybrid":"Unknown","Toxin in sample":"0","L  / S":"L","Y / W":"Y","Fluorescence":"-","AF":"0","AF coded":"Zero","Mating Type":"\"1-2\"","Collection Date":"ND"},"_hypo_171":{"ID":"_hypo_171","__Node":"_hypo_171","Collection Date":"ND"},"27_2023_Grain6":{"ID":"27_2023_Grain6","__Node":"63_2023_Grain13","__selected":false,"id":123,"Toxicity":"Med","Clone Genet":"42","Region":"South","Year":"2023","Grain":"Grain6(2023)","Hybrid":"Criollo","Toxin in sample":"0","L  / S":"L","Y / W":"Y","Fluorescence":"-","AF":"71","AF coded":"Med","Mating Type":"\"1-1\"","Collection Date":"ND"},"61_2023_Grain13":{"ID":"61_2023_Grain13","__Node":"63_2023_Grain13","__selected":false,"id":124,"Toxicity":"Low","Clone Genet":"42","Region":"North","Year":"2023","Grain":"Grain13(2023)","Hybrid":"NK102","Toxin in sample":"207","L  / S":"L","Y / W":"Y","Fluorescence":"-","AF":"12","AF coded":"Low","Mating Type":"\"1-1\"","Collection Date":"ND"},"62_2023_Grain13":{"ID":"62_2023_Grain13","__Node":"63_2023_Grain13","__selected":false,"id":125,"Toxicity":"Med","Clone Genet":"42","Region":"North","Year":"2023","Grain":"Grain13(2023)","Hybrid":"NK102","Toxin in sample":"207","L  / S":"L","Y / W":"Y","Fluorescence":"-","AF":"143","AF coded":"Med","Mating Type":"\"1-1\"","Collection Date":"ND"},"63_2023_Grain13":{"ID":"63_2023_Grain13","__Node":"63_2023_Grain13","__selected":false,"id":126,"Toxicity":"Low","Clone Genet":"42","Region":"North","Year":"2023","Grain":"Grain13(2023)","Hybrid":"NK102","Toxin in sample":"207","L  / S":"L","Y / W":"Y","Fluorescence":"-","AF":"5","AF coded":"Low","Mating Type":"\"1-1\"","Collection Date":"ND"},"_hypo_176":{"ID":"_hypo_176","__Node":"_hypo_176","Collection Date":"ND"},"_hypo_177":{"ID":"_hypo_177","__Node":"_hypo_177","Collection Date":"ND"},"17_2023_Grain4":{"ID":"17_2023_Grain4","__Node":"17_2023_Grain4","__selected":false,"id":127,"Toxicity":"Med","Clone Genet":"63","Region":"North","Year":"2023","Grain":"Grain4(2023)","Hybrid":"DK 390","Toxin in sample":"0","L  / S":"L","Y / W":"Y","Fluorescence":"-","AF":"43","AF coded":"Med","Mating Type":"\"1-2\"","Collection Date":"ND"},"_hypo_179":{"ID":"_hypo_179","__Node":"_hypo_179","Collection Date":"ND"},"_hypo_180":{"ID":"_hypo_180","__Node":"_hypo_180","Collection Date":"ND"},"135_2023_Grain27":{"ID":"135_2023_Grain27","__Node":"135_2023_Grain27","__selected":false,"id":128,"Toxicity":"Med","Clone Genet":"77","Region":"Central","Year":"2023","Grain":"Grain27(2023)","Hybrid":"Unknown","Toxin in sample":"0","L  / S":"L","Y / W":"Y","Fluorescence":"-","AF":"120","AF coded":"Med","Mating Type":"\"1-1\"","Collection Date":"ND"},"_hypo_182":{"ID":"_hypo_182","__Node":"_hypo_182","Collection Date":"ND"},"_hypo_183":{"ID":"_hypo_183","__Node":"_hypo_183","Collection Date":"ND"},"10_2021_Grain3":{"ID":"10_2021_Grain3","__Node":"10_2021_Grain3","__selected":false,"id":129,"Toxicity":"Low","Clone Genet":"28","Region":"South","Year":"2021","Grain":"Grain3(2021)","Hybrid":"Valle Verde","Toxin in sample":"0","L  / S":"L","Y / W":"W","Fluorescence":"-","AF":"3","AF coded":"Low","Mating Type":"\"1-2\"","Collection Date":"ND"},"_hypo_185":{"ID":"_hypo_185","__Node":"_hypo_185","Collection Date":"ND"},"74_2023_Grain15":{"ID":"74_2023_Grain15","__Node":"233_2023_Grain47","__selected":false,"id":130,"Toxicity":"Zero","Clone Genet":"90","Region":"North","Year":"2023","Grain":"Grain15(2023)","Hybrid":"Criollo","Toxin in sample":"1268","L  / S":"L","Y / W":"Y","Fluorescence":"-","AF":"0","AF coded":"Zero","Mating Type":"\"1-1\"","Collection Date":"ND"},"75_2023_Grain15":{"ID":"75_2023_Grain15","__Node":"233_2023_Grain47","__selected":false,"id":131,"Toxicity":"Zero","Clone Genet":"90","Region":"North","Year":"2023","Grain":"Grain15(2023)","Hybrid":"Criollo","Toxin in sample":"1268","L  / S":"L","Y / W":"Y","Fluorescence":"-","AF":"0","AF coded":"Zero","Mating Type":"\"1-1\"","Collection Date":"ND"},"233_2023_Grain47":{"ID":"233_2023_Grain47","__Node":"233_2023_Grain47","__selected":false,"id":132,"Toxicity":"Med","Clone Genet":"90","Region":"South","Year":"2023","Grain":"Grain47(2023)","Hybrid":"Fortaleza F3","Toxin in sample":"0","L  / S":"L","Y / W":"Y","Fluorescence":"-","AF":"160","AF coded":"Med","Mating Type":"\"1-1\"","Collection Date":"ND"},"_hypo_189":{"ID":"_hypo_189","__Node":"_hypo_189","Collection Date":"ND"},"_hypo_190":{"ID":"_hypo_190","__Node":"_hypo_190","Collection Date":"ND"},"99_2023_Grain20":{"ID":"99_2023_Grain20","__Node":"99_2023_Grain20","__selected":false,"id":133,"Toxicity":"Zero","Clone Genet":"115","Region":"South","Year":"2023","Grain":"Grain20(2023)","Hybrid":"Fortaleza F5","Toxin in sample":"0","L  / S":"L","Y / W":"Y","Fluorescence":"-","AF":"0","AF coded":"Zero","Mating Type":"\"1-1\"","Collection Date":"ND"},"226_2023_Grain46":{"ID":"226_2023_Grain46","__Node":"226_2023_Grain46","__selected":false,"id":134,"Toxicity":"Zero","Clone Genet":"123","Region":"South","Year":"2023","Grain":"Grain46(2023)","Hybrid":"Fortaleza F3","Toxin in sample":"0","L  / S":"L","Y / W":"Y","Fluorescence":"-","AF":"0","AF coded":"Zero","Mating Type":"\"1-1\"","Collection Date":"ND"},"12_2023_Grain3":{"ID":"12_2023_Grain3","__Node":"12_2023_Grain3","__selected":false,"id":135,"Toxicity":"Zero","Clone Genet":"103","Region":"South","Year":"2023","Grain":"Grain3(2023)","Hybrid":"HB 83","Toxin in sample":"0","L  / S":"L","Y / W":"Y","Fluorescence":"-","AF":"0","AF coded":"Zero","Mating Type":"\"1-1\"","Collection Date":"ND"},"5_2023_Grain1":{"ID":"5_2023_Grain1","__Node":"5_2023_Grain1","__selected":false,"id":136,"Toxicity":"Zero","Clone Genet":"101","Region":"South","Year":"2023","Grain":"Grain1(2023)","Hybrid":"DK 390","Toxin in sample":"0","L  / S":"L","Y / W":"Y","Fluorescence":"-","AF":"0","AF coded":"Zero","Mating Type":"\"1-1\"","Collection Date":"ND"},"_hypo_195":{"ID":"_hypo_195","__Node":"_hypo_195","Collection Date":"ND"},"72_2023_Grain15":{"ID":"72_2023_Grain15","__Node":"73_2023_Grain15","__selected":false,"id":137,"Toxicity":"Low","Clone Genet":"45","Region":"North","Year":"2023","Grain":"Grain15(2023)","Hybrid":"Criollo","Toxin in sample":"1268","L  / S":"L","Y / W":"Y","Fluorescence":"-","AF":"3","AF coded":"Low","Mating Type":"\"1-1\"","Collection Date":"ND"},"73_2023_Grain15":{"ID":"73_2023_Grain15","__Node":"73_2023_Grain15","__selected":false,"id":138,"Toxicity":"Zero","Clone Genet":"45","Region":"North","Year":"2023","Grain":"Grain15(2023)","Hybrid":"Criollo","Toxin in sample":"1268","L  / S":"L","Y / W":"Y","Fluorescence":"-","AF":"0","AF coded":"Zero","Mating Type":"\"1-1\"","Collection Date":"ND"},"_hypo_198":{"ID":"_hypo_198","__Node":"_hypo_198","Collection Date":"ND"},"132_2023_Grain27":{"ID":"132_2023_Grain27","__Node":"136_2023_Grain28","__selected":false,"id":139,"Toxicity":"Med","Clone Genet":"76","Region":"Central","Year":"2023","Grain":"Grain27(2023)","Hybrid":"Unknown","Toxin in sample":"0","L  / S":"L","Y / W":"Y","Fluorescence":"+","AF":"53","AF coded":"Med","Mating Type":"\"1-1\"","Collection Date":"ND"},"136_2023_Grain28":{"ID":"136_2023_Grain28","__Node":"136_2023_Grain28","__selected":false,"id":140,"Toxicity":"Med","Clone Genet":"76","Region":"Unknown","Year":"2023","Grain":"Grain28(2023)","Hybrid":"DK 390","Toxin in sample":"0","L  / S":"L","Y / W":"Y","Fluorescence":"-","AF":"76","AF coded":"Med","Mating Type":"\"1-1\"","Collection Date":"ND"},"_hypo_201":{"ID":"_hypo_201","__Node":"_hypo_201","Collection Date":"ND"},"95_2023_Grain19":{"ID":"95_2023_Grain19","__Node":"142_2023_Grain29","__selected":false,"id":141,"Toxicity":"High","Clone Genet":"17","Region":"South","Year":"2023","Grain":"Grain19(2023)","Hybrid":"Fortaleza F5","Toxin in sample":"0","L  / S":"L","Y / W":"Y","Fluorescence":"-","AF":"489","AF coded":"High","Mating Type":"\"1-2\"","Collection Date":"ND"},"96_2023_Grain20":{"ID":"96_2023_Grain20","__Node":"142_2023_Grain29","__selected":false,"id":142,"Toxicity":"High","Clone Genet":"17","Region":"South","Year":"2023","Grain":"Grain20(2023)","Hybrid":"Fortaleza F5","Toxin in sample":"0","L  / S":"L","Y / W":"Y","Fluorescence":"-","AF":"782","AF coded":"High","Mating Type":"\"1-2\"","Collection Date":"ND"},"142_2023_Grain29":{"ID":"142_2023_Grain29","__Node":"142_2023_Grain29","__selected":false,"id":143,"Toxicity":"Med","Clone Genet":"17","Region":"Unknown","Year":"2023","Grain":"Grain29(2023)","Hybrid":"DK 390","Toxin in sample":"0","L  / S":"L","Y / W":"Y","Fluorescence":"-","AF":"63","AF coded":"Med","Mating Type":"\"1-2\"","Collection Date":"ND"},"_hypo_205":{"ID":"_hypo_205","__Node":"_hypo_205","Collection Date":"ND"},"37_2023_Grain8":{"ID":"37_2023_Grain8","__Node":"191_2023_Grain39","__selected":false,"id":144,"Toxicity":"Low","Clone Genet":"24","Region":"South","Year":"2023","Grain":"Grain8(2023)","Hybrid":"Criollo","Toxin in sample":"0","L  / S":"L","Y / W":"Y","Fluorescence":"-","AF":"15","AF coded":"Low","Mating Type":"\"1-2\"","Collection Date":"ND"},"65_2023_Grain13":{"ID":"65_2023_Grain13","__Node":"191_2023_Grain39","__selected":false,"id":145,"Toxicity":"Med","Clone Genet":"24","Region":"North","Year":"2023","Grain":"Grain13(2023)","Hybrid":"NK102","Toxin in sample":"207","L  / S":"L","Y / W":"Y","Fluorescence":"-","AF":"26","AF coded":"Med","Mating Type":"\"1-2\"","Collection Date":"ND"},"180_2023_Grain36":{"ID":"180_2023_Grain36","__Node":"191_2023_Grain39","__selected":false,"id":146,"Toxicity":"High","Clone Genet":"24","Region":"Central","Year":"2023","Grain":"Grain36(2023)","Hybrid":"Criollo","Toxin in sample":"0","L  / S":"L","Y / W":"Y","Fluorescence":"-","AF":"325","AF coded":"High","Mating Type":"\"1-2\"","Collection Date":"ND"},"191_2023_Grain39":{"ID":"191_2023_Grain39","__Node":"191_2023_Grain39","__selected":false,"id":147,"Toxicity":"Med","Clone Genet":"24","Region":"Central","Year":"2023","Grain":"Grain39(2023)","Hybrid":"Fortaleza F3","Toxin in sample":"0","L  / S":"L","Y / W":"Y","Fluorescence":"+","AF":"171","AF coded":"Med","Mating Type":"\"1-2\"","Collection Date":"ND"},"_hypo_210":{"ID":"_hypo_210","__Node":"_hypo_210","Collection Date":"ND"},"125_2021_Grain32":{"ID":"125_2021_Grain32","__Node":"102_2021_Grain26","__selected":false,"id":148,"Toxicity":"Med","Clone Genet":"59","Region":"South","Year":"2021","Grain":"Grain32(2021)","Hybrid":"Fortaleza F3","Toxin in sample":"0","L  / S":"L","Y / W":"Y","Fluorescence":"-","AF":"118","AF coded":"Med","Mating Type":"\"1-2\"","Collection Date":"ND"},"102_2021_Grain26":{"ID":"102_2021_Grain26","__Node":"102_2021_Grain26","__selected":false,"id":149,"Toxicity":"Med","Clone Genet":"59","Region":"Central","Year":"2021","Grain":"Grain26(2021)","Hybrid":"Fortaleza F3","Toxin in sample":"0","L  / S":"L","Y / W":"Y","Fluorescence":"-","AF":"294","AF coded":"Med","Mating Type":"Unknown","Collection Date":"ND"},"_hypo_213":{"ID":"_hypo_213","__Node":"_hypo_213","Collection Date":"ND"},"131_2021_Grain33":{"ID":"131_2021_Grain33","__Node":"134_2021_Grain34","__selected":false,"id":150,"Toxicity":"Med","Clone Genet":"8","Region":"South","Year":"2021","Grain":"Grain33(2021)","Hybrid":"Unknown","Toxin in sample":"0","L  / S":"L","Y / W":"Y","Fluorescence":"+","AF":"191","AF coded":"Med","Mating Type":"\"1-2\"","Collection Date":"ND"},"_hypo_215":{"ID":"_hypo_215","__Node":"_hypo_215","Collection Date":"ND"},"130_2021_Grain33":{"ID":"130_2021_Grain33","__Node":"134_2021_Grain34","__selected":false,"id":151,"Toxicity":"Med","Clone Genet":"8","Region":"South","Year":"2021","Grain":"Grain33(2021)","Hybrid":"Unknown","Toxin in sample":"0","L  / S":"L","Y / W":"Y","Fluorescence":"+","AF":"74","AF coded":"Med","Mating Type":"\"1-2\"","Collection Date":"ND"},"132_2021_Grain33":{"ID":"132_2021_Grain33","__Node":"134_2021_Grain34","__selected":false,"id":152,"Toxicity":"High","Clone Genet":"8","Region":"South","Year":"2021","Grain":"Grain33(2021)","Hybrid":"Unknown","Toxin in sample":"0","L  / S":"L","Y / W":"Y","Fluorescence":"+","AF":"541","AF coded":"High","Mating Type":"\"1-2\"","Collection Date":"ND"},"134_2021_Grain34":{"ID":"134_2021_Grain34","__Node":"134_2021_Grain34","__selected":false,"id":153,"Toxicity":"Med","Clone Genet":"8","Region":"Central","Year":"2021","Grain":"Grain34(2021)","Hybrid":"Unknown","Toxin in sample":"0","L  / S":"L","Y / W":"Y","Fluorescence":"+","AF":"174","AF coded":"Med","Mating Type":"\"1-2\"","Collection Date":"ND"},"94_2021_Grain24":{"ID":"94_2021_Grain24","__Node":"94_2021_Grain24","__selected":false,"id":154,"Toxicity":"Med","Clone Genet":"57","Region":"South","Year":"2021","Grain":"Grain24(2021)","Hybrid":"DK 6018","Toxin in sample":"0","L  / S":"L","Y / W":"W","Fluorescence":"+","AF":"66","AF coded":"Med","Mating Type":"Unknown","Collection Date":"ND"},"2_2021_Grain1":{"ID":"2_2021_Grain1","__Node":"2_2021_Grain1","__selected":false,"id":155,"Toxicity":"Zero","Clone Genet":"92","Region":"South","Year":"2021","Grain":"Grain1(2021)","Hybrid":"HB 83","Toxin in sample":"0","L  / S":"L","Y / W":"W","Fluorescence":"-","AF":"0","AF coded":"Zero","Mating Type":"\"1-2\"","Collection Date":"ND"},"45_2021_Grain11":{"ID":"45_2021_Grain11","__Node":"58_2021_Grain15","__selected":false,"id":156,"Toxicity":"Zero","Clone Genet":"95","Region":"Central","Year":"2021","Grain":"Grain11(2021)","Hybrid":"Unknown","Toxin in sample":"0","L  / S":"L","Y / W":"Y","Fluorescence":"-","AF":"0","AF coded":"Zero","Mating Type":"Unknown","Collection Date":"ND"},"54_2023_Grain11":{"ID":"54_2023_Grain11","__Node":"54_2023_Grain11","__selected":false,"id":157,"Toxicity":"Med","Clone Genet":"68","Region":"South","Year":"2023","Grain":"Grain11(2023)","Hybrid":"DK 390","Toxin in sample":"0","L  / S":"L","Y / W":"Y","Fluorescence":"-","AF":"152","AF coded":"Med","Mating Type":"\"1-2\"","Collection Date":"ND"},"_hypo_223":{"ID":"_hypo_223","__Node":"_hypo_223","Collection Date":"ND"},"9_2021_Grain3":{"ID":"9_2021_Grain3","__Node":"58_2021_Grain15","__selected":false,"id":158,"Toxicity":"Zero","Clone Genet":"95","Region":"South","Year":"2021","Grain":"Grain3(2021)","Hybrid":"Valle Verde","Toxin in sample":"0","L  / S":"L","Y / W":"W","Fluorescence":"-","AF":"0","AF coded":"Zero","Mating Type":"\"1-2\"","Collection Date":"ND"},"49_2021_Grain13":{"ID":"49_2021_Grain13","__Node":"58_2021_Grain15","__selected":false,"id":159,"Toxicity":"Zero","Clone Genet":"95","Region":"Central","Year":"2021","Grain":"Grain13(2021)","Hybrid":"Unknown","Toxin in sample":"0","L  / S":"L","Y / W":"W","Fluorescence":"-","AF":"0","AF coded":"Zero","Mating Type":"\"1-2\"","Collection Date":"ND"},"58_2021_Grain15":{"ID":"58_2021_Grain15","__Node":"58_2021_Grain15","__selected":false,"id":160,"Toxicity":"Zero","Clone Genet":"95","Region":"Central","Year":"2021","Grain":"Grain15(2021)","Hybrid":"Unknown","Toxin in sample":"0","L  / S":"L","Y / W":"Y","Fluorescence":"-","AF":"0","AF coded":"Zero","Mating Type":"\"1-2\"","Collection Date":"ND"},"_hypo_227":{"ID":"_hypo_227","__Node":"_hypo_227","Collection Date":"ND"},"_hypo_228":{"ID":"_hypo_228","__Node":"_hypo_228","Collection Date":"ND"},"182_2023_Grain37":{"ID":"182_2023_Grain37","__Node":"232_2023_Grain47","__selected":false,"id":161,"Toxicity":"Med","Clone Genet":"78","Region":"Central","Year":"2023","Grain":"Grain37(2023)","Hybrid":"Criollo","Toxin in sample":"15","L  / S":"L","Y / W":"Y","Fluorescence":"-","AF":"92","AF coded":"Med","Mating Type":"\"1-1\"","Collection Date":"ND"},"232_2023_Grain47":{"ID":"232_2023_Grain47","__Node":"232_2023_Grain47","__selected":false,"id":162,"Toxicity":"Med","Clone Genet":"78","Region":"South","Year":"2023","Grain":"Grain47(2023)","Hybrid":"Fortaleza F3","Toxin in sample":"0","L  / S":"L","Y / W":"Y","Fluorescence":"-","AF":"238","AF coded":"Med","Mating Type":"\"1-1\"","Collection Date":"ND"},"208_2023_Grain42":{"ID":"208_2023_Grain42","__Node":"208_2023_Grain42","__selected":false,"id":163,"Toxicity":"Med","Clone Genet":"81","Region":"South","Year":"2023","Grain":"Grain42(2023)","Hybrid":"DK 390","Toxin in sample":"0","L  / S":"L","Y / W":"Y","Fluorescence":"+","AF":"57","AF coded":"Med","Mating Type":"\"1-1\"","Collection Date":"ND"},"_hypo_232":{"ID":"_hypo_232","__Node":"_hypo_232","Collection Date":"ND"},"1_2023_Grain1":{"ID":"1_2023_Grain1","__Node":"200_2023_Grain40","__selected":false,"id":164,"Toxicity":"Med","Clone Genet":"61","Region":"South","Year":"2023","Grain":"Grain1(2023)","Hybrid":"DK 390","Toxin in sample":"0","L  / S":"L","Y / W":"Y","Fluorescence":"-","AF":"187","AF coded":"Med","Mating Type":"\"1-2\"","Collection Date":"ND"},"193_2023_Grain39":{"ID":"193_2023_Grain39","__Node":"200_2023_Grain40","__selected":false,"id":165,"Toxicity":"Med","Clone Genet":"61","Region":"Central","Year":"2023","Grain":"Grain39(2023)","Hybrid":"Fortaleza F3","Toxin in sample":"0","L  / S":"L","Y / W":"Y","Fluorescence":"-","AF":"47","AF coded":"Med","Mating Type":"\"1-2\"","Collection Date":"ND"},"200_2023_Grain40":{"ID":"200_2023_Grain40","__Node":"200_2023_Grain40","__selected":false,"id":166,"Toxicity":"Med","Clone Genet":"61","Region":"Central","Year":"2023","Grain":"Grain40(2023)","Hybrid":"Fortaleza F5","Toxin in sample":"0","L  / S":"L","Y / W":"Y","Fluorescence":"-","AF":"41","AF coded":"Med","Mating Type":"\"1-2\"","Collection Date":"ND"},"_hypo_236":{"ID":"_hypo_236","__Node":"_hypo_236","Collection Date":"ND"},"_hypo_237":{"ID":"_hypo_237","__Node":"_hypo_237","Collection Date":"ND"},"_hypo_238":{"ID":"_hypo_238","__Node":"_hypo_238","Collection Date":"ND"},"37_2021_Grain9":{"ID":"37_2021_Grain9","__Node":"39_2021_Grain9","__selected":false,"id":167,"Toxicity":"Med","Clone Genet":"56","Region":"Central","Year":"2021","Grain":"Grain9(2021)","Hybrid":"Fortaleza F3","Toxin in sample":"0","L  / S":"L","Y / W":"Y","Fluorescence":"-","AF":"20","AF coded":"Med","Mating Type":"\"1-2\"","Collection Date":"ND"},"39_2021_Grain9":{"ID":"39_2021_Grain9","__Node":"39_2021_Grain9","__selected":false,"id":168,"Toxicity":"Zero","Clone Genet":"56","Region":"Central","Year":"2021","Grain":"Grain9(2021)","Hybrid":"Fortaleza F3","Toxin in sample":"0","L  / S":"L","Y / W":"Y","Fluorescence":"-","AF":"0","AF coded":"Zero","Mating Type":"\"1-2\"","Collection Date":"ND"},"147_2023_Grain30":{"ID":"147_2023_Grain30","__Node":"147_2023_Grain30","__selected":false,"id":169,"Toxicity":"Zero","Clone Genet":"118","Region":"Unknown","Year":"2023","Grain":"Grain30(2023)","Hybrid":"HS 23","Toxin in sample":"0","L  / S":"L","Y / W":"Y","Fluorescence":"-","AF":"0","AF coded":"Zero","Mating Type":"\"1-2\"","Collection Date":"ND"},"228_2023_Grain46":{"ID":"228_2023_Grain46","__Node":"228_2023_Grain46","__selected":false,"id":170,"Toxicity":"Zero","Clone Genet":"125","Region":"South","Year":"2023","Grain":"Grain46(2023)","Hybrid":"Fortaleza F3","Toxin in sample":"0","L  / S":"L","Y / W":"Y","Fluorescence":"-","AF":"0","AF coded":"Zero","Mating Type":"\"1-2\"","Collection Date":"ND"},"_hypo_243":{"ID":"_hypo_243","__Node":"_hypo_243","Collection Date":"ND"},"_hypo_244":{"ID":"_hypo_244","__Node":"_hypo_244","Collection Date":"ND"},"234_2023_Grain47":{"ID":"234_2023_Grain47","__Node":"237_2023_Grain48","__selected":false,"id":171,"Toxicity":"Zero","Clone Genet":"126","Region":"South","Year":"2023","Grain":"Grain47(2023)","Hybrid":"Fortaleza F3","Toxin in sample":"0","L  / S":"L","Y / W":"Y","Fluorescence":"-","AF":"0","AF coded":"Zero","Mating Type":"Unknown","Collection Date":"ND"},"235_2023_Grain47":{"ID":"235_2023_Grain47","__Node":"237_2023_Grain48","__selected":false,"id":172,"Toxicity":"Zero","Clone Genet":"126","Region":"South","Year":"2023","Grain":"Grain47(2023)","Hybrid":"Fortaleza F3","Toxin in sample":"0","L  / S":"L","Y / W":"Y","Fluorescence":"-","AF":"0","AF coded":"Zero","Mating Type":"\"1-2\"","Collection Date":"ND"},"236_2023_Grain48":{"ID":"236_2023_Grain48","__Node":"237_2023_Grain48","__selected":false,"id":173,"Toxicity":"Zero","Clone Genet":"126","Region":"Central","Year":"2023","Grain":"Grain48(2023)","Hybrid":"HB 83","Toxin in sample":"0","L  / S":"L","Y / W":"Y","Fluorescence":"-","AF":"0","AF coded":"Zero","Mating Type":"\"1-2\"","Collection Date":"ND"},"237_2023_Grain48":{"ID":"237_2023_Grain48","__Node":"237_2023_Grain48","__selected":false,"id":174,"Toxicity":"Zero","Clone Genet":"126","Region":"Central","Year":"2023","Grain":"Grain48(2023)","Hybrid":"HB 83","Toxin in sample":"0","L  / S":"L","Y / W":"Y","Fluorescence":"-","AF":"0","AF coded":"Zero","Mating Type":"\"1-2\"","Collection Date":"ND"},"_hypo_249":{"ID":"_hypo_249","__Node":"_hypo_249","Collection Date":"ND"},"166_2023_Grain34":{"ID":"166_2023_Grain34","__Node":"168_2023_Grain34","__selected":false,"id":175,"Toxicity":"Zero","Clone Genet":"120","Region":"Central","Year":"2023","Grain":"Grain34(2023)","Hybrid":"HB 83","Toxin in sample":"0","L  / S":"L","Y / W":"Y","Fluorescence":"-","AF":"0","AF coded":"Zero","Mating Type":"\"1-2\"","Collection Date":"ND"},"168_2023_Grain34":{"ID":"168_2023_Grain34","__Node":"168_2023_Grain34","__selected":false,"id":176,"Toxicity":"Zero","Clone Genet":"120","Region":"Central","Year":"2023","Grain":"Grain34(2023)","Hybrid":"HB 83","Toxin in sample":"0","L  / S":"L","Y / W":"Y","Fluorescence":"-","AF":"0","AF coded":"Zero","Mating Type":"\"1-2\"","Collection Date":"ND"},"_hypo_252":{"ID":"_hypo_252","__Node":"_hypo_252","Collection Date":"ND"},"24_2023_Grain5":{"ID":"24_2023_Grain5","__Node":"25_2023_Grain5","__selected":false,"id":177,"Toxicity":"High","Clone Genet":"10","Region":"North","Year":"2023","Grain":"Grain5(2023)","Hybrid":"La Abudancia","Toxin in sample":"0","L  / S":"L","Y / W":"Y","Fluorescence":"-","AF":"365","AF coded":"High","Mating Type":"\"1-2\"","Collection Date":"ND"},"6_2021_Grain2":{"ID":"6_2021_Grain2","__Node":"6_2021_Grain2","__selected":false,"id":178,"Toxicity":"Zero","Clone Genet":"94","Region":"South","Year":"2021","Grain":"Grain2(2021)","Hybrid":"Valle Verde","Toxin in sample":"0","L  / S":"L","Y / W":"W","Fluorescence":"-","AF":"0","AF coded":"Zero","Mating Type":"\"1-2\"","Collection Date":"ND"},"_hypo_255":{"ID":"_hypo_255","__Node":"_hypo_255","Collection Date":"ND"},"5_2021_Grain2":{"ID":"5_2021_Grain2","__Node":"25_2023_Grain5","__selected":false,"id":179,"Toxicity":"Zero","Clone Genet":"10","Region":"South","Year":"2021","Grain":"Grain2(2021)","Hybrid":"Valle Verde","Toxin in sample":"0","L  / S":"L","Y / W":"W","Fluorescence":"-","AF":"0","AF coded":"Zero","Mating Type":"Unknown","Collection Date":"ND"},"25_2023_Grain5":{"ID":"25_2023_Grain5","__Node":"25_2023_Grain5","__selected":false,"id":180,"Toxicity":"Med","Clone Genet":"10","Region":"North","Year":"2023","Grain":"Grain5(2023)","Hybrid":"La Abudancia","Toxin in sample":"0","L  / S":"L","Y / W":"Y","Fluorescence":"-","AF":"280","AF coded":"Med","Mating Type":"\"1-2\"","Collection Date":"ND"},"65_2021_Grain17":{"ID":"65_2021_Grain17","__Node":"65_2021_Grain17","__selected":false,"id":181,"Toxicity":"High","Clone Genet":"4","Region":"Central","Year":"2021","Grain":"Grain17(2021)","Hybrid":"Criollo","Toxin in sample":"0","L  / S":"L","Y / W":"Y","Fluorescence":"+","AF":"835","AF coded":"High","Mating Type":"Unknown","Collection Date":"ND"},"_hypo_259":{"ID":"_hypo_259","__Node":"_hypo_259","Collection Date":"ND"},"_hypo_260":{"ID":"_hypo_260","__Node":"_hypo_260","Collection Date":"ND"},"82_2023_Grain17":{"ID":"82_2023_Grain17","__Node":"82_2023_Grain17","__selected":false,"id":182,"Toxicity":"High","Clone Genet":"14","Region":"South","Year":"2023","Grain":"Grain17(2023)","Hybrid":"Fortaleza F5","Toxin in sample":"0","L  / S":"L","Y / W":"Y","Fluorescence":"+","AF":"760","AF coded":"High","Mating Type":"\"1-2\"","Collection Date":"ND"},"98_2023_Grain20":{"ID":"98_2023_Grain20","__Node":"98_2023_Grain20","__selected":false,"id":183,"Toxicity":"High","Clone Genet":"19","Region":"South","Year":"2023","Grain":"Grain20(2023)","Hybrid":"Fortaleza F5","Toxin in sample":"0","L  / S":"L","Y / W":"Y","Fluorescence":"-","AF":"453","AF coded":"High","Mating Type":"\"1-2\"","Collection Date":"ND"},"47_2023_Grain10":{"ID":"47_2023_Grain10","__Node":"47_2023_Grain10","__selected":false,"id":184,"Toxicity":"Zero","Clone Genet":"111","Region":"South","Year":"2023","Grain":"Grain10(2023)","Hybrid":"DK 390","Toxin in sample":"0","L  / S":"L","Y / W":"Y","Fluorescence":"-","AF":"0","AF coded":"Zero","Mating Type":"\"1-2\"","Collection Date":"ND"},"39_2023_Grain8":{"ID":"39_2023_Grain8","__Node":"39_2023_Grain8","__selected":false,"id":185,"Toxicity":"Zero","Clone Genet":"109","Region":"South","Year":"2023","Grain":"Grain8(2023)","Hybrid":"Criollo","Toxin in sample":"0","L  / S":"L","Y / W":"Y","Fluorescence":"-","AF":"0","AF coded":"Zero","Mating Type":"\"1-2\"","Collection Date":"ND"},"_hypo_265":{"ID":"_hypo_265","__Node":"_hypo_265","Collection Date":"ND"},"21_2021_Grain6":{"ID":"21_2021_Grain6","__Node":"202_2023_Grain41","__selected":false,"id":186,"Toxicity":"High","Clone Genet":"2","Region":"Central","Year":"2021","Grain":"Grain6(2021)","Hybrid":"Unknown","Toxin in sample":"0","L  / S":"L","Y / W":"Y","Fluorescence":"-","AF":"411","AF coded":"High","Mating Type":"\"1-2\"","Collection Date":"ND"},"63_2021_Grain16":{"ID":"63_2021_Grain16","__Node":"202_2023_Grain41","__selected":false,"id":187,"Toxicity":"High","Clone Genet":"2","Region":"Central","Year":"2021","Grain":"Grain16(2021)","Hybrid":"Unknown","Toxin in sample":"0","L  / S":"L","Y / W":"Y","Fluorescence":"+","AF":"382","AF coded":"High","Mating Type":"\"1-2\"","Collection Date":"ND"},"80_2021_Grain20":{"ID":"80_2021_Grain20","__Node":"202_2023_Grain41","__selected":false,"id":188,"Toxicity":"High","Clone Genet":"2","Region":"Central","Year":"2021","Grain":"Grain20(2021)","Hybrid":"Criollo","Toxin in sample":"0","L  / S":"L","Y / W":"Y","Fluorescence":"+","AF":"499","AF coded":"High","Mating Type":"\"1-2\"","Collection Date":"ND"},"_hypo_269":{"ID":"_hypo_269","__Node":"_hypo_269","Collection Date":"ND"},"66_2021_Grain17":{"ID":"66_2021_Grain17","__Node":"202_2023_Grain41","__selected":false,"id":189,"Toxicity":"High","Clone Genet":"2","Region":"Central","Year":"2021","Grain":"Grain17(2021)","Hybrid":"Criollo","Toxin in sample":"0","L  / S":"L","Y / W":"W","Fluorescence":"+","AF":"1,207","AF coded":"High","Mating Type":"Unknown","Collection Date":"ND"},"67_2021_Grain17":{"ID":"67_2021_Grain17","__Node":"202_2023_Grain41","__selected":false,"id":190,"Toxicity":"High","Clone Genet":"2","Region":"Central","Year":"2021","Grain":"Grain17(2021)","Hybrid":"Criollo","Toxin in sample":"0","L  / S":"L","Y / W":"Y","Fluorescence":"+","AF":"1,898","AF coded":"High","Mating Type":"Unknown","Collection Date":"ND"},"8_2021_Grain2":{"ID":"8_2021_Grain2","__Node":"202_2023_Grain41","__selected":false,"id":191,"Toxicity":"Med","Clone Genet":"2","Region":"South","Year":"2021","Grain":"Grain2(2021)","Hybrid":"Valle Verde","Toxin in sample":"0","L  / S":"L","Y / W":"W","Fluorescence":"+","AF":"75","AF coded":"Med","Mating Type":"\"1-2\"","Collection Date":"ND"},"2_2023_Grain1":{"ID":"2_2023_Grain1","__Node":"2_2023_Grain1","__selected":false,"id":192,"Toxicity":"Zero","Clone Genet":"100","Region":"South","Year":"2023","Grain":"Grain1(2023)","Hybrid":"DK 390","Toxin in sample":"0","L  / S":"L","Y / W":"Y","Fluorescence":"-","AF":"0","AF coded":"Zero","Mating Type":"Unknown","Collection Date":"ND"},"94_2023_Grain19":{"ID":"94_2023_Grain19","__Node":"94_2023_Grain19","__selected":false,"id":193,"Toxicity":"High","Clone Genet":"16","Region":"South","Year":"2023","Grain":"Grain19(2023)","Hybrid":"Fortaleza F5","Toxin in sample":"0","L  / S":"L","Y / W":"Y","Fluorescence":"-","AF":"3,160","AF coded":"High","Mating Type":"\"1-1\"","Collection Date":"ND"},"_hypo_275":{"ID":"_hypo_275","__Node":"_hypo_275","Collection Date":"ND"},"20_2021_Grain5":{"ID":"20_2021_Grain5","__Node":"202_2023_Grain41","__selected":false,"id":194,"Toxicity":"Med","Clone Genet":"2","Region":"South","Year":"2021","Grain":"Grain5(2021)","Hybrid":"Valle Verde","Toxin in sample":"0","L  / S":"L","Y / W":"Y","Fluorescence":"+","AF":"206","AF coded":"Med","Mating Type":"\"1-2\"","Collection Date":"ND"},"23_2021_Grain6":{"ID":"23_2021_Grain6","__Node":"202_2023_Grain41","__selected":false,"id":195,"Toxicity":"High","Clone Genet":"2","Region":"Central","Year":"2021","Grain":"Grain6(2021)","Hybrid":"Unknown","Toxin in sample":"0","L  / S":"L","Y / W":"Y","Fluorescence":"+","AF":"428","AF coded":"High","Mating Type":"\"1-2\"","Collection Date":"ND"},"24_2021_Grain6":{"ID":"24_2021_Grain6","__Node":"202_2023_Grain41","__selected":false,"id":196,"Toxicity":"High","Clone Genet":"2","Region":"Central","Year":"2021","Grain":"Grain6(2021)","Hybrid":"Unknown","Toxin in sample":"0","L  / S":"L","Y / W":"Y","Fluorescence":"+","AF":"592","AF coded":"High","Mating Type":"\"1-2\"","Collection Date":"ND"},"28_2021_Grain7":{"ID":"28_2021_Grain7","__Node":"202_2023_Grain41","__selected":false,"id":197,"Toxicity":"High","Clone Genet":"2","Region":"Central","Year":"2021","Grain":"Grain7(2021)","Hybrid":"Criollo","Toxin in sample":"0","L  / S":"L","Y / W":"Y","Fluorescence":"+","AF":"1,684","AF coded":"High","Mating Type":"\"1-2\"","Collection Date":"ND"},"29_2021_Grain8":{"ID":"29_2021_Grain8","__Node":"202_2023_Grain41","__selected":false,"id":198,"Toxicity":"High","Clone Genet":"2","Region":"Central","Year":"2021","Grain":"Grain8(2021)","Hybrid":"Fortaleza F3","Toxin in sample":"0","L  / S":"L","Y / W":"Y","Fluorescence":"+","AF":"532","AF coded":"High","Mating Type":"\"1-2\"","Collection Date":"ND"},"31_2021_Grain8":{"ID":"31_2021_Grain8","__Node":"202_2023_Grain41","__selected":false,"id":199,"Toxicity":"Med","Clone Genet":"2","Region":"Central","Year":"2021","Grain":"Grain8(2021)","Hybrid":"Fortaleza F3","Toxin in sample":"0","L  / S":"L","Y / W":"Y","Fluorescence":"+","AF":"108","AF coded":"Med","Mating Type":"\"1-2\"","Collection Date":"ND"},"32_2021_Grain8":{"ID":"32_2021_Grain8","__Node":"202_2023_Grain41","__selected":false,"id":200,"Toxicity":"Med","Clone Genet":"2","Region":"Central","Year":"2021","Grain":"Grain8(2021)","Hybrid":"Fortaleza F3","Toxin in sample":"0","L  / S":"L","Y / W":"Y","Fluorescence":"+","AF":"181","AF coded":"Med","Mating Type":"Unknown","Collection Date":"ND"},"33_2021_Grain9":{"ID":"33_2021_Grain9","__Node":"202_2023_Grain41","__selected":false,"id":201,"Toxicity":"Med","Clone Genet":"2","Region":"Central","Year":"2021","Grain":"Grain9(2021)","Hybrid":"H5 SG","Toxin in sample":"0","L  / S":"L","Y / W":"Y","Fluorescence":"-","AF":"193","AF coded":"Med","Mating Type":"\"1-2\"","Collection Date":"ND"},"38_2021_Grain9":{"ID":"38_2021_Grain9","__Node":"202_2023_Grain41","__selected":false,"id":202,"Toxicity":"Med","Clone Genet":"2","Region":"Central","Year":"2021","Grain":"Grain9(2021)","Hybrid":"Fortaleza F3","Toxin in sample":"0","L  / S":"L","Y / W":"W","Fluorescence":"+","AF":"39","AF coded":"Med","Mating Type":"Unknown","Collection Date":"ND"},"62_2021_Grain16":{"ID":"62_2021_Grain16","__Node":"202_2023_Grain41","__selected":false,"id":203,"Toxicity":"Med","Clone Genet":"2","Region":"Central","Year":"2021","Grain":"Grain16(2021)","Hybrid":"Unknown","Toxin in sample":"0","L  / S":"L","Y / W":"Y","Fluorescence":"+","AF":"199","AF coded":"Med","Mating Type":"\"1-2\"","Collection Date":"ND"},"69_2021_Grain18":{"ID":"69_2021_Grain18","__Node":"202_2023_Grain41","__selected":false,"id":204,"Toxicity":"High","Clone Genet":"2","Region":"Central","Year":"2021","Grain":"Grain18(2021)","Hybrid":"Criollo","Toxin in sample":"0","L  / S":"L","Y / W":"W","Fluorescence":"+","AF":"337","AF coded":"High","Mating Type":"\"1-2\"","Collection Date":"ND"},"70_2021_Grain18":{"ID":"70_2021_Grain18","__Node":"202_2023_Grain41","__selected":false,"id":205,"Toxicity":"High","Clone Genet":"2","Region":"Central","Year":"2021","Grain":"Grain18(2021)","Hybrid":"Criollo","Toxin in sample":"0","L  / S":"L","Y / W":"Y","Fluorescence":"+","AF":"878","AF coded":"High","Mating Type":"\"1-2\"","Collection Date":"ND"},"71_2021_Grain18":{"ID":"71_2021_Grain18","__Node":"202_2023_Grain41","__selected":false,"id":206,"Toxicity":"High","Clone Genet":"2","Region":"Central","Year":"2021","Grain":"Grain18(2021)","Hybrid":"Criollo","Toxin in sample":"0","L  / S":"L","Y / W":"W","Fluorescence":"+","AF":"787","AF coded":"High","Mating Type":"\"1-2\"","Collection Date":"ND"},"72_2021_Grain18":{"ID":"72_2021_Grain18","__Node":"202_2023_Grain41","__selected":false,"id":207,"Toxicity":"Med","Clone Genet":"2","Region":"Central","Year":"2021","Grain":"Grain18(2021)","Hybrid":"Criollo","Toxin in sample":"0","L  / S":"L","Y / W":"Y","Fluorescence":"+","AF":"85","AF coded":"Med","Mating Type":"\"1-2\"","Collection Date":"ND"},"73_2021_Grain19":{"ID":"73_2021_Grain19","__Node":"202_2023_Grain41","__selected":false,"id":208,"Toxicity":"Med","Clone Genet":"2","Region":"Central","Year":"2021","Grain":"Grain19(2021)","Hybrid":"Criollo","Toxin in sample":"0","L  / S":"L","Y / W":"Y","Fluorescence":"-","AF":"99","AF coded":"Med","Mating Type":"\"1-2\"","Collection Date":"ND"},"74_2021_Grain19":{"ID":"74_2021_Grain19","__Node":"202_2023_Grain41","__selected":false,"id":209,"Toxicity":"Med","Clone Genet":"2","Region":"Central","Year":"2021","Grain":"Grain19(2021)","Hybrid":"Criollo","Toxin in sample":"0","L  / S":"L","Y / W":"Y","Fluorescence":"+","AF":"77","AF coded":"Med","Mating Type":"\"1-2\"","Collection Date":"ND"},"75_2021_Grain19":{"ID":"75_2021_Grain19","__Node":"202_2023_Grain41","__selected":false,"id":210,"Toxicity":"High","Clone Genet":"2","Region":"Central","Year":"2021","Grain":"Grain19(2021)","Hybrid":"Criollo","Toxin in sample":"0","L  / S":"L","Y / W":"Y","Fluorescence":"+","AF":"842","AF coded":"High","Mating Type":"\"1-2\"","Collection Date":"ND"},"76_2021_Grain19":{"ID":"76_2021_Grain19","__Node":"202_2023_Grain41","__selected":false,"id":211,"Toxicity":"Med","Clone Genet":"2","Region":"Central","Year":"2021","Grain":"Grain19(2021)","Hybrid":"Criollo","Toxin in sample":"0","L  / S":"L","Y / W":"Y","Fluorescence":"+","AF":"168","AF coded":"Med","Mating Type":"\"1-2\"","Collection Date":"ND"},"77_2021_Grain20":{"ID":"77_2021_Grain20","__Node":"202_2023_Grain41","__selected":false,"id":212,"Toxicity":"Med","Clone Genet":"2","Region":"Central","Year":"2021","Grain":"Grain20(2021)","Hybrid":"Criollo","Toxin in sample":"0","L  / S":"L","Y / W":"Y","Fluorescence":"+","AF":"39","AF coded":"Med","Mating Type":"\"1-2\"","Collection Date":"ND"},"78_2021_Grain20":{"ID":"78_2021_Grain20","__Node":"202_2023_Grain41","__selected":false,"id":213,"Toxicity":"Med","Clone Genet":"2","Region":"Central","Year":"2021","Grain":"Grain20(2021)","Hybrid":"Criollo","Toxin in sample":"0","L  / S":"L","Y / W":"Y","Fluorescence":"+","AF":"48","AF coded":"Med","Mating Type":"\"1-2\"","Collection Date":"ND"},"79_2021_Grain20":{"ID":"79_2021_Grain20","__Node":"202_2023_Grain41","__selected":false,"id":214,"Toxicity":"Med","Clone Genet":"2","Region":"Central","Year":"2021","Grain":"Grain20(2021)","Hybrid":"Criollo","Toxin in sample":"0","L  / S":"L","Y / W":"Y","Fluorescence":"+","AF":"106","AF coded":"Med","Mating Type":"\"1-2\"","Collection Date":"ND"},"157_2023_Grain32":{"ID":"157_2023_Grain32","__Node":"202_2023_Grain41","__selected":false,"id":215,"Toxicity":"Med","Clone Genet":"2","Region":"Unknown","Year":"2023","Grain":"Grain32(2023)","Hybrid":"Fortaleza F5","Toxin in sample":"0","L  / S":"L","Y / W":"Y","Fluorescence":"-","AF":"138","AF coded":"Med","Mating Type":"\"1-2\"","Collection Date":"ND"},"158_2023_Grain32":{"ID":"158_2023_Grain32","__Node":"202_2023_Grain41","__selected":false,"id":216,"Toxicity":"Med","Clone Genet":"2","Region":"Unknown","Year":"2023","Grain":"Grain32(2023)","Hybrid":"Fortaleza F5","Toxin in sample":"0","L  / S":"L","Y / W":"Y","Fluorescence":"-","AF":"200","AF coded":"Med","Mating Type":"\"1-2\"","Collection Date":"ND"},"202_2023_Grain41":{"ID":"202_2023_Grain41","__Node":"202_2023_Grain41","__selected":false,"id":217,"Toxicity":"Med","Clone Genet":"2","Region":"South","Year":"2023","Grain":"Grain41(2023)","Hybrid":"DK 390","Toxin in sample":"158","L  / S":"L","Y / W":"Y","Fluorescence":"-","AF":"29","AF coded":"Med","Mating Type":"\"1-2\"","Collection Date":"ND"},"_hypo_300":{"ID":"_hypo_300","__Node":"_hypo_300","Collection Date":"ND"},"231_2023_Grain47":{"ID":"231_2023_Grain47","__Node":"231_2023_Grain47","__selected":false,"id":218,"Toxicity":"Med","Clone Genet":"89","Region":"South","Year":"2023","Grain":"Grain47(2023)","Hybrid":"Fortaleza F3","Toxin in sample":"0","L  / S":"L","Y / W":"Y","Fluorescence":"-","AF":"76","AF coded":"Med","Mating Type":"\"1-1\"","Collection Date":"ND"},"_hypo_302":{"ID":"_hypo_302","__Node":"_hypo_302","Collection Date":"ND"},"_hypo_303":{"ID":"_hypo_303","__Node":"_hypo_303","Collection Date":"ND"},"_hypo_304":{"ID":"_hypo_304","__Node":"_hypo_304","Collection Date":"ND"},"_hypo_305":{"ID":"_hypo_305","__Node":"_hypo_305","Collection Date":"ND"},"_hypo_306":{"ID":"_hypo_306","__Node":"_hypo_306","Collection Date":"ND"},"7_2021_Grain2":{"ID":"7_2021_Grain2","__Node":"92_2021_Grain23","__selected":false,"id":219,"Toxicity":"Med","Clone Genet":"34","Region":"South","Year":"2021","Grain":"Grain2(2021)","Hybrid":"Valle Verde","Toxin in sample":"0","L  / S":"L","Y / W":"Y","Fluorescence":"-","AF":"204","AF coded":"Med","Mating Type":"Unknown","Collection Date":"ND"},"91_2021_Grain23":{"ID":"91_2021_Grain23","__Node":"92_2021_Grain23","__selected":false,"id":220,"Toxicity":"Med","Clone Genet":"34","Region":"South","Year":"2021","Grain":"Grain23(2021)","Hybrid":"DK 390","Toxin in sample":"0","L  / S":"L","Y / W":"Y","Fluorescence":"-","AF":"84","AF coded":"Med","Mating Type":"\"1-1\"","Collection Date":"ND"},"92_2021_Grain23":{"ID":"92_2021_Grain23","__Node":"92_2021_Grain23","__selected":false,"id":221,"Toxicity":"Low","Clone Genet":"34","Region":"South","Year":"2021","Grain":"Grain23(2021)","Hybrid":"DK 390","Toxin in sample":"0","L  / S":"L","Y / W":"Y","Fluorescence":"-","AF":"5","AF coded":"Low","Mating Type":"\"1-1\"","Collection Date":"ND"},"38_2023_Grain8":{"ID":"38_2023_Grain8","__Node":"38_2023_Grain8","__selected":false,"id":222,"Toxicity":"Zero","Clone Genet":"108","Region":"South","Year":"2023","Grain":"Grain8(2023)","Hybrid":"Criollo","Toxin in sample":"0","L  / S":"L","Y / W":"Y","Fluorescence":"-","AF":"0","AF coded":"Zero","Mating Type":"\"1-1\"","Collection Date":"ND"},"118_2023_Grain24":{"ID":"118_2023_Grain24","__Node":"118_2023_Grain24","__selected":false,"id":223,"Toxicity":"Low","Clone Genet":"48","Region":"North","Year":"2023","Grain":"Grain24(2023)","Hybrid":"Unknown","Toxin in sample":"0","L  / S":"L","Y / W":"Y","Fluorescence":"-","AF":"17","AF coded":"Low","Mating Type":"\"1-1\"","Collection Date":"ND"},"52_2023_Grain11":{"ID":"52_2023_Grain11","__Node":"52_2023_Grain11","__selected":false,"id":224,"Toxicity":"Zero","Clone Genet":"113","Region":"South","Year":"2023","Grain":"Grain11(2023)","Hybrid":"DK 390","Toxin in sample":"0","L  / S":"L","Y / W":"Y","Fluorescence":"-","AF":"0","AF coded":"Zero","Mating Type":"\"1-1\"","Collection Date":"ND"},"18_2021_Grain5":{"ID":"18_2021_Grain5","__Node":"18_2021_Grain5","__selected":false,"id":225,"Toxicity":"Med","Clone Genet":"55","Region":"South","Year":"2021","Grain":"Grain5(2021)","Hybrid":"Valle Verde","Toxin in sample":"0","L  / S":"L","Y / W":"W","Fluorescence":"-","AF":"185","AF coded":"Med","Mating Type":"\"1-2\"","Collection Date":"ND"},"_hypo_314":{"ID":"_hypo_314","__Node":"_hypo_314","Collection Date":"ND"},"_hypo_315":{"ID":"_hypo_315","__Node":"_hypo_315","Collection Date":"ND"},"18_2023_Grain4":{"ID":"18_2023_Grain4","__Node":"18_2023_Grain4","__selected":false,"id":226,"Toxicity":"Zero","Clone Genet":"105","Region":"North","Year":"2023","Grain":"Grain4(2023)","Hybrid":"DK 390","Toxin in sample":"0","L  / S":"L","Y / W":"Y","Fluorescence":"-","AF":"0","AF coded":"Zero","Mating Type":"\"1-2\"","Collection Date":"ND"},"100_2023_Grain20":{"ID":"100_2023_Grain20","__Node":"100_2023_Grain20","__selected":false,"id":227,"Toxicity":"Low","Clone Genet":"47","Region":"South","Year":"2023","Grain":"Grain20(2023)","Hybrid":"Fortaleza F5","Toxin in sample":"0","L  / S":"L","Y / W":"Y","Fluorescence":"-","AF":"1","AF coded":"Low","Mating Type":"\"1-2\"","Collection Date":"ND"},"11_2021_Grain3":{"ID":"11_2021_Grain3","__Node":"11_2021_Grain3","__selected":false,"id":228,"Toxicity":"Zero","Clone Genet":"96","Region":"South","Year":"2021","Grain":"Grain3(2021)","Hybrid":"Valle Verde","Toxin in sample":"0","L  / S":"L","Y / W":"W","Fluorescence":"-","AF":"0","AF coded":"Zero","Mating Type":"\"1-2\"","Collection Date":"ND"},"176_2023_Grain36":{"ID":"176_2023_Grain36","__Node":"176_2023_Grain36","__selected":false,"id":229,"Toxicity":"High","Clone Genet":"23","Region":"Central","Year":"2023","Grain":"Grain36(2023)","Hybrid":"Criollo","Toxin in sample":"0","L  / S":"L","Y / W":"Y","Fluorescence":"+","AF":"365","AF coded":"High","Mating Type":"\"1-2\"","Collection Date":"ND"},"_hypo_320":{"ID":"_hypo_320","__Node":"_hypo_320","Collection Date":"ND"},"206_2023_Grain42":{"ID":"206_2023_Grain42","__Node":"220_2023_Grain44","__selected":false,"id":230,"Toxicity":"Med","Clone Genet":"26","Region":"South","Year":"2023","Grain":"Grain42(2023)","Hybrid":"DK 390","Toxin in sample":"0","L  / S":"L","Y / W":"Y","Fluorescence":"-","AF":"84","AF coded":"Med","Mating Type":"\"1-2\"","Collection Date":"ND"},"220_2023_Grain44":{"ID":"220_2023_Grain44","__Node":"220_2023_Grain44","__selected":false,"id":231,"Toxicity":"High","Clone Genet":"26","Region":"South","Year":"2023","Grain":"Grain44(2023)","Hybrid":"H-5","Toxin in sample":"366","L  / S":"L","Y / W":"Y","Fluorescence":"-","AF":"480","AF coded":"High","Mating Type":"\"1-2\"","Collection Date":"ND"},"_hypo_323":{"ID":"_hypo_323","__Node":"_hypo_323","Collection Date":"ND"},"_hypo_324":{"ID":"_hypo_324","__Node":"_hypo_324","Collection Date":"ND"},"21_2023_Grain5":{"ID":"21_2023_Grain5","__Node":"119_2023_Grain24","__selected":false,"id":232,"Toxicity":"Low","Clone Genet":"39","Region":"North","Year":"2023","Grain":"Grain5(2023)","Hybrid":"La Abudancia","Toxin in sample":"0","L  / S":"L","Y / W":"Y","Fluorescence":"-","AF":"19","AF coded":"Low","Mating Type":"\"1-1\"","Collection Date":"ND"},"119_2023_Grain24":{"ID":"119_2023_Grain24","__Node":"119_2023_Grain24","__selected":false,"id":233,"Toxicity":"Low","Clone Genet":"39","Region":"North","Year":"2023","Grain":"Grain24(2023)","Hybrid":"Unknown","Toxin in sample":"0","L  / S":"L","Y / W":"Y","Fluorescence":"-","AF":"8","AF coded":"Low","Mating Type":"\"1-1\"","Collection Date":"ND"},"192_2023_Grain39":{"ID":"192_2023_Grain39","__Node":"192_2023_Grain39","__selected":false,"id":234,"Toxicity":"High","Clone Genet":"25","Region":"Central","Year":"2023","Grain":"Grain39(2023)","Hybrid":"Fortaleza F3","Toxin in sample":"0","L  / S":"L","Y / W":"Y","Fluorescence":"+","AF":"431","AF coded":"High","Mating Type":"\"1-1\"","Collection Date":"ND"},"120_2023_Grain24":{"ID":"120_2023_Grain24","__Node":"120_2023_Grain24","__selected":false,"id":235,"Toxicity":"Med","Clone Genet":"74","Region":"North","Year":"2023","Grain":"Grain24(2023)","Hybrid":"Unknown","Toxin in sample":"0","L  / S":"L","Y / W":"Y","Fluorescence":"-","AF":"56","AF coded":"Med","Mating Type":"\"1-1\"","Collection Date":"ND"},"92_2023_Grain19":{"ID":"92_2023_Grain19","__Node":"92_2023_Grain19","__selected":false,"id":236,"Toxicity":"Med","Clone Genet":"71","Region":"South","Year":"2023","Grain":"Grain19(2023)","Hybrid":"Fortaleza F5","Toxin in sample":"0","L  / S":"L","Y / W":"Y","Fluorescence":"-","AF":"251","AF coded":"Med","Mating Type":"\"1-2\"","Collection Date":"ND"},"_hypo_330":{"ID":"_hypo_330","__Node":"_hypo_330","Collection Date":"ND"},"121_2023_Grain25":{"ID":"121_2023_Grain25","__Node":"122_2023_Grain25","__selected":false,"id":237,"Toxicity":"Low","Clone Genet":"49","Region":"Central","Year":"2023","Grain":"Grain25(2023)","Hybrid":"Unknown","Toxin in sample":"0","L  / S":"L","Y / W":"Y","Fluorescence":"-","AF":"1","AF coded":"Low","Mating Type":"\"1-2\"","Collection Date":"ND"},"122_2023_Grain25":{"ID":"122_2023_Grain25","__Node":"122_2023_Grain25","__selected":false,"id":238,"Toxicity":"Zero","Clone Genet":"49","Region":"Central","Year":"2023","Grain":"Grain25(2023)","Hybrid":"Unknown","Toxin in sample":"0","L  / S":"L","Y / W":"Y","Fluorescence":"-","AF":"0","AF coded":"Zero","Mating Type":"\"1-2\"","Collection Date":"ND"},"19_2021_Grain5":{"ID":"19_2021_Grain5","__Node":"19_2021_Grain5","__selected":false,"id":239,"Toxicity":"High","Clone Genet":"1","Region":"South","Year":"2021","Grain":"Grain5(2021)","Hybrid":"Valle Verde","Toxin in sample":"0","L  / S":"L","Y / W":"W","Fluorescence":"-","AF":"752","AF coded":"High","Mating Type":"\"1-1\"","Collection Date":"ND"},"214_2023_Grain43":{"ID":"214_2023_Grain43","__Node":"214_2023_Grain43","__selected":false,"id":240,"Toxicity":"Med","Clone Genet":"85","Region":"Central","Year":"2023","Grain":"Grain43(2023)","Hybrid":"H-5","Toxin in sample":"0","L  / S":"L","Y / W":"Y","Fluorescence":"+","AF":"24","AF coded":"Med","Mating Type":"\"1-2\"","Collection Date":"ND"},"111_2023_Grain23":{"ID":"111_2023_Grain23","__Node":"111_2023_Grain23","__selected":false,"id":241,"Toxicity":"Med","Clone Genet":"72","Region":"Central","Year":"2023","Grain":"Grain23(2023)","Hybrid":"Unknown","Toxin in sample":"0","L  / S":"L","Y / W":"Y","Fluorescence":"+","AF":"47","AF coded":"Med","Mating Type":"\"1-1\"","Collection Date":"ND"},"71_2023_Grain15":{"ID":"71_2023_Grain15","__Node":"71_2023_Grain15","__selected":false,"id":242,"Toxicity":"High","Clone Genet":"12","Region":"North","Year":"2023","Grain":"Grain15(2023)","Hybrid":"Criollo","Toxin in sample":"1268","L  / S":"L","Y / W":"Y","Fluorescence":"-","AF":"337","AF coded":"High","Mating Type":"\"1-2\"","Collection Date":"ND"},"_hypo_337":{"ID":"_hypo_337","__Node":"_hypo_337","Collection Date":"ND"},"201_2023_Grain41":{"ID":"201_2023_Grain41","__Node":"201_2023_Grain41","__selected":false,"id":243,"Toxicity":"Med","Clone Genet":"79","Region":"South","Year":"2023","Grain":"Grain41(2023)","Hybrid":"DK 390","Toxin in sample":"158","L  / S":"L","Y / W":"Y","Fluorescence":"+","AF":"120","AF coded":"Med","Mating Type":"\"1-2\"","Collection Date":"ND"},"_hypo_339":{"ID":"_hypo_339","__Node":"_hypo_339","Collection Date":"ND"},"13_2021_Grain4":{"ID":"13_2021_Grain4","__Node":"189_2023_Grain38","__selected":false,"id":244,"Toxicity":"Low","Clone Genet":"29","Region":"South","Year":"2021","Grain":"Grain4(2021)","Hybrid":"Fortaleza F3","Toxin in sample":"0","L  / S":"L","Y / W":"W","Fluorescence":"+","AF":"4","AF coded":"Low","Mating Type":"\"1-2\"","Collection Date":"ND"},"14_2021_Grain4":{"ID":"14_2021_Grain4","__Node":"189_2023_Grain38","__selected":false,"id":245,"Toxicity":"Low","Clone Genet":"29","Region":"South","Year":"2021","Grain":"Grain4(2021)","Hybrid":"Fortaleza F3","Toxin in sample":"0","L  / S":"L","Y / W":"W","Fluorescence":"+","AF":"6","AF coded":"Low","Mating Type":"\"1-2\"","Collection Date":"ND"},"16_2021_Grain4":{"ID":"16_2021_Grain4","__Node":"189_2023_Grain38","__selected":false,"id":246,"Toxicity":"Low","Clone Genet":"29","Region":"South","Year":"2021","Grain":"Grain4(2021)","Hybrid":"Fortaleza F3","Toxin in sample":"0","L  / S":"L","Y / W":"W","Fluorescence":"-","AF":"6","AF coded":"Low","Mating Type":"Unknown","Collection Date":"ND"},"86_2021_Grain22":{"ID":"86_2021_Grain22","__Node":"189_2023_Grain38","__selected":false,"id":247,"Toxicity":"Low","Clone Genet":"29","Region":"South","Year":"2021","Grain":"Grain22(2021)","Hybrid":"DK 6018","Toxin in sample":"0","L  / S":"L","Y / W":"W","Fluorescence":"-","AF":"12","AF coded":"Low","Mating Type":"\"1-2\"","Collection Date":"ND"},"97_2021_Grain25":{"ID":"97_2021_Grain25","__Node":"189_2023_Grain38","__selected":false,"id":248,"Toxicity":"Low","Clone Genet":"29","Region":"South","Year":"2021","Grain":"Grain25(2021)","Hybrid":"Unknown","Toxin in sample":"0","L  / S":"L","Y / W":"Y","Fluorescence":"-","AF":"3","AF coded":"Low","Mating Type":"\"1-2\"","Collection Date":"ND"},"35_2023_Grain7":{"ID":"35_2023_Grain7","__Node":"189_2023_Grain38","__selected":false,"id":249,"Toxicity":"Low","Clone Genet":"29","Region":"Central","Year":"2023","Grain":"Grain7(2023)","Hybrid":"Fortaleza F3","Toxin in sample":"0","L  / S":"L","Y / W":"Y","Fluorescence":"-","AF":"2","AF coded":"Low","Mating Type":"\"1-2\"","Collection Date":"ND"},"153_2023_Grain31":{"ID":"153_2023_Grain31","__Node":"189_2023_Grain38","__selected":false,"id":250,"Toxicity":"Low","Clone Genet":"29","Region":"Unknown","Year":"2023","Grain":"Grain31(2023)","Hybrid":"HB 83","Toxin in sample":"0","L  / S":"L","Y / W":"Y","Fluorescence":"-","AF":"1","AF coded":"Low","Mating Type":"\"1-2\"","Collection Date":"ND"},"177_2023_Grain36":{"ID":"177_2023_Grain36","__Node":"189_2023_Grain38","__selected":false,"id":251,"Toxicity":"Low","Clone Genet":"29","Region":"Central","Year":"2023","Grain":"Grain36(2023)","Hybrid":"Criollo","Toxin in sample":"0","L  / S":"L","Y / W":"Y","Fluorescence":"-","AF":"2","AF coded":"Low","Mating Type":"\"1-2\"","Collection Date":"ND"},"185_2023_Grain37":{"ID":"185_2023_Grain37","__Node":"189_2023_Grain38","__selected":false,"id":252,"Toxicity":"Zero","Clone Genet":"29","Region":"Central","Year":"2023","Grain":"Grain37(2023)","Hybrid":"Criollo","Toxin in sample":"15","L  / S":"L","Y / W":"Y","Fluorescence":"-","AF":"0","AF coded":"Zero","Mating Type":"\"1-2\"","Collection Date":"ND"},"189_2023_Grain38":{"ID":"189_2023_Grain38","__Node":"189_2023_Grain38","__selected":false,"id":253,"Toxicity":"Zero","Clone Genet":"29","Region":"Central","Year":"2023","Grain":"Grain38(2023)","Hybrid":"Fortaleza F3","Toxin in sample":"0","L  / S":"L","Y / W":"Y","Fluorescence":"-","AF":"0","AF coded":"Zero","Mating Type":"\"1-2\"","Collection Date":"ND"},"_hypo_350":{"ID":"_hypo_350","__Node":"_hypo_350","Collection Date":"ND"},"149_2023_Grain30":{"ID":"149_2023_Grain30","__Node":"149_2023_Grain30","__selected":false,"id":254,"Toxicity":"Zero","Clone Genet":"119","Region":"Unknown","Year":"2023","Grain":"Grain30(2023)","Hybrid":"HS 23","Toxin in sample":"0","L  / S":"L","Y / W":"Y","Fluorescence":"-","AF":"0","AF coded":"Zero","Mating Type":"\"1-2\"","Collection Date":"ND"},"_hypo_352":{"ID":"_hypo_352","__Node":"_hypo_352","Collection Date":"ND"},"161_2023_Grain33":{"ID":"161_2023_Grain33","__Node":"162_2023_Grain33","__selected":false,"id":255,"Toxicity":"Low","Clone Genet":"51","Region":"Unknown","Year":"2023","Grain":"Grain33(2023)","Hybrid":"Fortaleza F5","Toxin in sample":"0","L  / S":"L","Y / W":"Y","Fluorescence":"-","AF":"13","AF coded":"Low","Mating Type":"\"1-2\"","Collection Date":"ND"},"162_2023_Grain33":{"ID":"162_2023_Grain33","__Node":"162_2023_Grain33","__selected":false,"id":256,"Toxicity":"Low","Clone Genet":"51","Region":"Unknown","Year":"2023","Grain":"Grain33(2023)","Hybrid":"Fortaleza F5","Toxin in sample":"0","L  / S":"L","Y / W":"Y","Fluorescence":"-","AF":"12","AF coded":"Low","Mating Type":"\"1-2\"","Collection Date":"ND"},"_hypo_355":{"ID":"_hypo_355","__Node":"_hypo_355","Collection Date":"ND"},"67_2023_Grain14":{"ID":"67_2023_Grain14","__Node":"186_2023_Grain38","__selected":false,"id":257,"Toxicity":"Low","Clone Genet":"43","Region":"North","Year":"2023","Grain":"Grain14(2023)","Hybrid":"DK 390","Toxin in sample":"0","L  / S":"L","Y / W":"Y","Fluorescence":"-","AF":"2","AF coded":"Low","Mating Type":"\"1-2\"","Collection Date":"ND"},"68_2023_Grain14":{"ID":"68_2023_Grain14","__Node":"186_2023_Grain38","__selected":false,"id":258,"Toxicity":"Low","Clone Genet":"43","Region":"North","Year":"2023","Grain":"Grain14(2023)","Hybrid":"DK 390","Toxin in sample":"0","L  / S":"L","Y / W":"Y","Fluorescence":"-","AF":"1","AF coded":"Low","Mating Type":"\"1-2\"","Collection Date":"ND"},"70_2023_Grain14":{"ID":"70_2023_Grain14","__Node":"186_2023_Grain38","__selected":false,"id":259,"Toxicity":"Low","Clone Genet":"43","Region":"North","Year":"2023","Grain":"Grain14(2023)","Hybrid":"DK 390","Toxin in sample":"0","L  / S":"L","Y / W":"Y","Fluorescence":"-","AF":"1","AF coded":"Low","Mating Type":"\"1-2\"","Collection Date":"ND"},"148_2023_Grain30":{"ID":"148_2023_Grain30","__Node":"186_2023_Grain38","__selected":false,"id":260,"Toxicity":"Zero","Clone Genet":"43","Region":"Unknown","Year":"2023","Grain":"Grain30(2023)","Hybrid":"HS 23","Toxin in sample":"0","L  / S":"L","Y / W":"Y","Fluorescence":"-","AF":"0","AF coded":"Zero","Mating Type":"\"1-2\"","Collection Date":"ND"},"151_2023_Grain31":{"ID":"151_2023_Grain31","__Node":"186_2023_Grain38","__selected":false,"id":261,"Toxicity":"Low","Clone Genet":"43","Region":"Unknown","Year":"2023","Grain":"Grain31(2023)","Hybrid":"HB 83","Toxin in sample":"0","L  / S":"L","Y / W":"Y","Fluorescence":"+","AF":"1","AF coded":"Low","Mating Type":"\"1-2\"","Collection Date":"ND"},"152_2023_Grain31":{"ID":"152_2023_Grain31","__Node":"186_2023_Grain38","__selected":false,"id":262,"Toxicity":"Zero","Clone Genet":"43","Region":"Unknown","Year":"2023","Grain":"Grain31(2023)","Hybrid":"HB 83","Toxin in sample":"0","L  / S":"L","Y / W":"Y","Fluorescence":"-","AF":"0","AF coded":"Zero","Mating Type":"\"1-2\"","Collection Date":"ND"},"154_2023_Grain31":{"ID":"154_2023_Grain31","__Node":"186_2023_Grain38","__selected":false,"id":263,"Toxicity":"Zero","Clone Genet":"43","Region":"Unknown","Year":"2023","Grain":"Grain31(2023)","Hybrid":"HB 83","Toxin in sample":"0","L  / S":"L","Y / W":"Y","Fluorescence":"-","AF":"0","AF coded":"Zero","Mating Type":"\"1-2\"","Collection Date":"ND"},"155_2023_Grain31":{"ID":"155_2023_Grain31","__Node":"186_2023_Grain38","__selected":false,"id":264,"Toxicity":"Zero","Clone Genet":"43","Region":"Unknown","Year":"2023","Grain":"Grain31(2023)","Hybrid":"HB 83","Toxin in sample":"0","L  / S":"L","Y / W":"Y","Fluorescence":"-","AF":"0","AF coded":"Zero","Mating Type":"\"1-2\"","Collection Date":"ND"},"159_2023_Grain32":{"ID":"159_2023_Grain32","__Node":"186_2023_Grain38","__selected":false,"id":265,"Toxicity":"Zero","Clone Genet":"43","Region":"Unknown","Year":"2023","Grain":"Grain32(2023)","Hybrid":"Fortaleza F5","Toxin in sample":"0","L  / S":"L","Y / W":"Y","Fluorescence":"-","AF":"0","AF coded":"Zero","Mating Type":"\"1-2\"","Collection Date":"ND"},"160_2023_Grain32":{"ID":"160_2023_Grain32","__Node":"186_2023_Grain38","__selected":false,"id":266,"Toxicity":"Zero","Clone Genet":"43","Region":"Unknown","Year":"2023","Grain":"Grain32(2023)","Hybrid":"Fortaleza F5","Toxin in sample":"0","L  / S":"L","Y / W":"Y","Fluorescence":"-","AF":"0","AF coded":"Zero","Mating Type":"\"1-2\"","Collection Date":"ND"},"178_2023_Grain36":{"ID":"178_2023_Grain36","__Node":"186_2023_Grain38","__selected":false,"id":267,"Toxicity":"Zero","Clone Genet":"43","Region":"Central","Year":"2023","Grain":"Grain36(2023)","Hybrid":"Criollo","Toxin in sample":"0","L  / S":"L","Y / W":"Y","Fluorescence":"-","AF":"0","AF coded":"Zero","Mating Type":"\"1-2\"","Collection Date":"ND"},"186_2023_Grain38":{"ID":"186_2023_Grain38","__Node":"186_2023_Grain38","__selected":false,"id":268,"Toxicity":"Zero","Clone Genet":"43","Region":"Central","Year":"2023","Grain":"Grain38(2023)","Hybrid":"Fortaleza F3","Toxin in sample":"0","L  / S":"L","Y / W":"Y","Fluorescence":"-","AF":"0","AF coded":"Zero","Mating Type":"\"1-2\"","Collection Date":"ND"},"104_2021_Grain26":{"ID":"104_2021_Grain26","__Node":"104_2021_Grain26","__selected":false,"id":269,"Toxicity":"Low","Clone Genet":"36","Region":"Central","Year":"2021","Grain":"Grain26(2021)","Hybrid":"Fortaleza F3","Toxin in sample":"0","L  / S":"L","Y / W":"W","Fluorescence":"-","AF":"14","AF coded":"Low","Mating Type":"Unknown","Collection Date":"ND"},"_hypo_369":{"ID":"_hypo_369","__Node":"_hypo_369","Collection Date":"ND"},"101_2023_Grain21":{"ID":"101_2023_Grain21","__Node":"102_2023_Grain21","__selected":false,"id":270,"Toxicity":"Zero","Clone Genet":"116","Region":"Central","Year":"2023","Grain":"Grain21(2023)","Hybrid":"Unknown","Toxin in sample":"0","L  / S":"L","Y / W":"Y","Fluorescence":"-","AF":"0","AF coded":"Zero","Mating Type":"\"1-2\"","Collection Date":"ND"},"102_2023_Grain21":{"ID":"102_2023_Grain21","__Node":"102_2023_Grain21","__selected":false,"id":271,"Toxicity":"Zero","Clone Genet":"116","Region":"Central","Year":"2023","Grain":"Grain21(2023)","Hybrid":"Unknown","Toxin in sample":"0","L  / S":"L","Y / W":"Y","Fluorescence":"-","AF":"0","AF coded":"Zero","Mating Type":"\"1-2\"","Collection Date":"ND"},"34_2023_Grain7":{"ID":"34_2023_Grain7","__Node":"34_2023_Grain7","__selected":false,"id":272,"Toxicity":"High","Clone Genet":"11","Region":"Central","Year":"2023","Grain":"Grain7(2023)","Hybrid":"Fortaleza F3","Toxin in sample":"0","L  / S":"L","Y / W":"Y","Fluorescence":"+","AF":"1,089","AF coded":"High","Mating Type":"\"1-1\"","Collection Date":"ND"}},"initial_category":"Toxicity","category_num":30,"newickTree":"((167_2023_Grain34:1,170_2023_Grain34:1,169_2023_Grain34:0):13,64_2021_Grain16:11,(((((216_2023_Grain44:2,97_2023_Grain20:0):1,211_2023_Grain43:1,207_2023_Grain42:0):3,((112_2021_Grain28:0,114_2021_Grain29:0,116_2021_Grain29:0):0,121_2021_Grain31:0,(108_2021_Grain27:0,111_2021_Grain28:0):0):1,181_2023_Grain37:1,107_2021_Grain27:0,122_2021_Grain31:0,((11_2023_Grain3:0,15_2023_Grain3:0):10,4_2021_Grain1:2,15_2021_Grain4:1,(41_2021_Grain10:0,42_2021_Grain10:0,43_2021_Grain10:0,44_2021_Grain11:0,46_2021_Grain11:0,57_2021_Grain15:0):0,(1_2021_Grain1:0,3_2021_Grain1:0,12_2021_Grain3:0):0,59_2021_Grain15:0):11,105_2021_Grain27:0):4,((19_2023_Grain4:2,((210_2023_Grain42:2,6_2023_Grain2:0):2,229_2023_Grain46:0):2,((26_2023_Grain6:1,(76_2023_Grain16:0,77_2023_Grain16:0):3,(117_2021_Grain30:1,49_2023_Grain10:1,103_2021_Grain26:0,40_2023_Grain8:2,(101_2021_Grain26:0,109_2021_Grain28:0):0):1,(29_2023_Grain6:0,30_2023_Grain6:0):0):1,93_2023_Grain19:3,41_2023_Grain9:0):2,((119_2021_Grain30:9,(17_2021_Grain5:4,223_2023_Grain45:0):3,(116_2023_Grain24:0,117_2023_Grain24:0):0):3,146_2023_Grain30:0):1,57_2023_Grain12:1,212_2023_Grain43:1,79_2023_Grain16:0,(28_2023_Grain6:0,36_2023_Grain8:0,56_2023_Grain12:0,66_2023_Grain14:0,69_2023_Grain14:0,86_2023_Grain18:0,115_2023_Grain23:0,128_2023_Grain26:0,224_2023_Grain45:0):0):2,209_2023_Grain42:2,(22_2021_Grain6:0,81_2021_Grain21:0):0,30_2021_Grain8:0,(188_2023_Grain38:0,(46_2023_Grain10:0,48_2023_Grain10:0,50_2023_Grain10:0,51_2023_Grain11:0,53_2023_Grain11:0,64_2023_Grain13:0):0):6,(16_2023_Grain4:3,(7_2023_Grain2:0,8_2023_Grain2:0,10_2023_Grain2:0):3,((89_2021_Grain23:0,179_2023_Grain36:0,218_2023_Grain44:0):1,33_2023_Grain7:1,(31_2023_Grain7:0,32_2023_Grain7:0):0):1,227_2023_Grain46:1,87_2023_Grain18:0,213_2023_Grain43:0):4,(40_2021_Grain10:0,61_2021_Grain16:0,82_2021_Grain21:0,83_2021_Grain21:0,84_2021_Grain21:0):0):3,((91_2023_Grain19:3,20_2023_Grain4:2,230_2023_Grain46:1,123_2023_Grain25:0,225_2023_Grain45:4,124_2023_Grain25:0):3,90_2021_Grain23:2,((88_2021_Grain22:0,(93_2021_Grain24:0,95_2021_Grain24:0,96_2021_Grain24:0,22_2023_Grain5:0,23_2023_Grain5:0,127_2023_Grain26:0):0):2,((113_2021_Grain29:0,133_2021_Grain34:0):1,78_2023_Grain16:0):2,((85_2021_Grain22:0,113_2023_Grain23:0):1,80_2023_Grain16:4,((172_2023_Grain35:0,198_2023_Grain40:0):3,222_2023_Grain45:2,118_2021_Grain30:1,114_2023_Grain23:0):3,9_2023_Grain2:0):2,(27_2023_Grain6:0,61_2023_Grain13:0,62_2023_Grain13:0,63_2023_Grain13:0):2,((17_2023_Grain4:3,((135_2023_Grain27:1,((10_2021_Grain3:1,(74_2023_Grain15:0,75_2023_Grain15:0,233_2023_Grain47:0):0):1,((99_2023_Grain20:1,226_2023_Grain46:0):3,12_2023_Grain3:1,5_2023_Grain1:0):3,(72_2023_Grain15:0,73_2023_Grain15:0):0):2,(132_2023_Grain27:0,136_2023_Grain28:0):0):2,(95_2023_Grain19:0,96_2023_Grain20:0,142_2023_Grain29:0):2,(37_2023_Grain8:0,65_2023_Grain13:0,180_2023_Grain36:0,191_2023_Grain39:0):0):1,(125_2021_Grain32:0,102_2021_Grain26:0):1,(131_2021_Grain33:0,(130_2021_Grain33:0,132_2021_Grain33:0,134_2021_Grain34:0):0):1,94_2021_Grain24:0):1,2_2021_Grain1:0):1,45_2021_Grain11:0,54_2023_Grain11:2,(9_2021_Grain3:0,49_2021_Grain13:0,58_2021_Grain15:0):0):2,((182_2023_Grain37:0,232_2023_Grain47:0):1,208_2023_Grain42:0):4,(1_2023_Grain1:0,193_2023_Grain39:0,200_2023_Grain40:0):0):3,(((37_2021_Grain9:0,39_2021_Grain9:0):2,147_2023_Grain30:0):1,228_2023_Grain46:0):3,((234_2023_Grain47:0,235_2023_Grain47:0,236_2023_Grain48:0,237_2023_Grain48:0):1,(166_2023_Grain34:0,168_2023_Grain34:0):0):3,(24_2023_Grain5:0,6_2021_Grain2:2,(5_2021_Grain2:0,25_2023_Grain5:0):0):2,65_2021_Grain17:2,((82_2023_Grain17:1,98_2023_Grain20:0):3,47_2023_Grain10:2,39_2023_Grain8:0):1,(21_2021_Grain6:0,63_2021_Grain16:0,80_2021_Grain20:0):0,(66_2021_Grain17:0,67_2021_Grain17:0):0,8_2021_Grain2:0,2_2023_Grain1:9,94_2023_Grain19:5,(20_2021_Grain5:0,23_2021_Grain6:0,24_2021_Grain6:0,28_2021_Grain7:0,29_2021_Grain8:0,31_2021_Grain8:0,32_2021_Grain8:0,33_2021_Grain9:0,38_2021_Grain9:0,62_2021_Grain16:0,69_2021_Grain18:0,70_2021_Grain18:0,71_2021_Grain18:0,72_2021_Grain18:0,73_2021_Grain19:0,74_2021_Grain19:0,75_2021_Grain19:0,76_2021_Grain19:0,77_2021_Grain20:0,78_2021_Grain20:0,79_2021_Grain20:0,157_2023_Grain32:0,158_2023_Grain32:0,202_2023_Grain41:0):0):4,(231_2023_Grain47:3,(((((7_2021_Grain2:0,91_2021_Grain23:0,92_2021_Grain23:0):1,38_2023_Grain8:3,118_2023_Grain24:0):2,52_2023_Grain11:0):3,18_2021_Grain5:0):2,((18_2023_Grain4:1,100_2023_Grain20:2,11_2021_Grain3:0):2,176_2023_Grain36:0):2,(206_2023_Grain42:0,220_2023_Grain44:0):0):2,((21_2023_Grain5:0,119_2023_Grain24:0):2,192_2023_Grain39:2,120_2023_Grain24:0):2,92_2023_Grain19:1,(121_2023_Grain25:0,122_2023_Grain25:0):0):3,19_2021_Grain5:3,214_2023_Grain43:3,111_2023_Grain23:2,71_2023_Grain15:1,(201_2023_Grain41:3,(13_2021_Grain4:0,14_2021_Grain4:0,16_2021_Grain4:0,86_2021_Grain22:0,97_2021_Grain25:0,35_2023_Grain7:0,153_2023_Grain31:0,177_2023_Grain36:0,185_2023_Grain37:0,189_2023_Grain38:0):0):1,(149_2023_Grain30:1,(161_2023_Grain33:0,162_2023_Grain33:0):3,(67_2023_Grain14:0,68_2023_Grain14:0,70_2023_Grain14:0,148_2023_Grain30:0,151_2023_Grain31:0,152_2023_Grain31:0,154_2023_Grain31:0,155_2023_Grain31:0,159_2023_Grain32:0,160_2023_Grain32:0,178_2023_Grain36:0,186_2023_Grain38:0):0):1,104_2021_Grain26:1,(101_2023_Grain21:0,102_2023_Grain21:0):0):10,34_2023_Grain7:0);","metadata_options":{"nothing":{"label":"No Category","coltype":"character","grouptype":"size","colorscheme":"category","minnum":0,"category_num":30},"ID":{"label":"ID","coltype":"character","grouptype":"size","colorscheme":"category","minnum":0},"Toxicity":{"label":"Toxicity","coltype":"character","grouptype":"size","colorscheme":"category","minnum":0,"category_num":30},"Clone Genet":{"label":"Clone Genet","coltype":"character","grouptype":"size","colorscheme":"category","minnum":0},"Region":{"label":"Region","coltype":"character","grouptype":"size","colorscheme":"category","minnum":0},"Year":{"label":"Year","coltype":"character","grouptype":"size","colorscheme":"category","minnum":0},"Grain":{"label":"Grain","coltype":"character","grouptype":"size","colorscheme":"category","minnum":0,"category_num":30},"Hybrid":{"label":"Hybrid","coltype":"character","grouptype":"size","colorscheme":"category","minnum":0},"Toxin in sample":{"label":"Toxin in sample","coltype":"character","grouptype":"size","colorscheme":"category","minnum":0,"category_num":30},"L  / S":{"label":"L  / S","coltype":"character","grouptype":"size","colorscheme":"category","minnum":0},"Y / W":{"label":"Y / W","coltype":"character","grouptype":"size","colorscheme":"category","minnum":0},"Fluorescence":{"label":"Fluorescence","coltype":"character","grouptype":"size","colorscheme":"category","minnum":0},"AF":{"label":"AF","coltype":"character","grouptype":"size","colorscheme":"category","minnum":0},"AF coded":{"label":"AF coded","coltype":"character","grouptype":"size","colorscheme":"category","minnum":0},"Mating Type":{"label":"Mating Type","coltype":"character","grouptype":"size","colorscheme":"category","minnum":0,"category_num":30}}}
