# Supplementary material for: Genetic Diversity of Aspergillus flavus on Maize in Guatemala
Source: Foods. 2023 Oct 21;12(20):3864. doi: 10.3390/foods12203864 (PMC10606850; doi:10.3390/foods12203864)
Supplement: Supplementary file 1 [file foods-12-03864-s001.zip › New Supplemental files/Supplemental Table S1-isolate details.xlsx]

## Sheet: S1
	Source					Phenotype					Loci
Isolate	Region	Elevation	Hybrid	Lat	Long	L / S	Y / W	Fluorescence	AF	AF coded	AF28	AF13	AF22	AF31	AF53	AF34	AF42	AF8	AF16	AF54	AF17	AF11	AF66	AF64	AF63	AF55
Guatemala 1_2021_Grain1	South	Mid	HB 83	14.0817	-90.0817	L	W	+	0	Zero	125	145	188	0	163	317	162	168	175	161	365	171	273	0	127	174
Guatemala 2_2021_Grain1	South	Mid	HB 83	14.0817	-90.0817	L	W	-	0	Zero	119	145	144	312	131	296	146	174	169	161	0	126	269	161	127	176
Guatemala 3_2021_Grain1	South	Mid	HB 83	14.0817	-90.0817	L	W	+	0	Zero	125	145	188	0	163	317	162	168	175	161	365	171	273	0	127	174
Guatemala 4_2021_Grain1	South	Mid	HB 83	14.0817	-90.0817	L	W	-	0	Zero	125	145	188	0	0	317	150	157	175	161	365	171	273	0	127	174
Guatemala 5_2021_Grain2	South	Low	Valle Verde	14.0824	-90.3795	L	W	-	0	Zero	119	128	144	312	131	296	146	168	169	161	0	129	269	163	127	180
Guatemala 6_2021_Grain2	South	Low	Valle Verde	14.0824	-90.3795	L	W	-	0	Zero	119	128	144	312	131	296	146	177	169	161	0	129	269	159	127	180
Guatemala 7_2021_Grain2	South	Low	Valle Verde	14.0824	-90.3795	L	Y	-	204.27	Med	119	128	144	312	131	296	143	171	169	161	0	129	271	161	127	180
Guatemala 8_2021_Grain2	South	Low	Valle Verde	14.0824	-90.3795	L	W	+	75.3576	Med	119	141	144	312	131	0	146	168	169	161	0	129	269	163	127	176
Guatemala 9_2021_Grain3	South	Low	Valle Verde	14.0824	-90.3795	L	W	-	0	Zero	119	128	144	312	131	296	146	174	169	161	0	126	269	161	127	176
Guatemala 10_2021_Grain3	South	Low	Valle Verde	14.0824	-90.3795	L	W	-	3.42064	Low	119	128	144	312	131	296	146	168	169	161	353	132	271	161	127	172
Guatemala 11_2021_Grain3	South	Low	Valle Verde	14.0824	-90.3795	L	W	-	0	Zero	119	128	144	312	131	296	146	180	169	161	362	138	269	163	127	172
Guatemala 12_2021_Grain3	South	Low	Valle Verde	14.0824	-90.3795	L	W	+	0	Zero	125	145	188	0	163	317	162	168	175	161	365	171	273	0	127	174
Guatemala 13_2021_Grain4	South	Low	Fortaleza F3	14.0824	-90.3795	L	W	+	4.27751	Low	119	141	144	312	131	296	146	168	169	161	353	138	269	161	127	180
Guatemala 14_2021_Grain4	South	Low	Fortaleza F3	14.0824	-90.3795	L	W	+	5.86668	Low	119	141	144	312	131	296	146	168	169	161	353	138	269	161	127	180
Guatemala 15_2021_Grain4	South	Low	Fortaleza F3	14.0824	-90.3795	L	W	+	4.40593	Low	125	145	188	337	163	317	162	168	175	161	365	171	271	0	127	174
Guatemala 16_2021_Grain4	South	Low	Fortaleza F3	14.0824	-90.3795	L	W	-	5.84233	Low	119	141	144	312	131	296	146	168	169	161	353	138	269	161	127	180
Guatemala 17_2021_Grain5	South	Low	Valle Verde	14.0824	-90.3795	L	W	+	186.604	Med	119	132	144	312	131	296	146	189	169	161	362	135	271	163	127	184
Guatemala 18_2021_Grain5	South	Low	Valle Verde	14.0824	-90.3795	L	W	-	185.003	Med	119	128	144	312	131	296	146	147	169	161	362	126	271	161	127	180
Guatemala 19_2021_Grain5	South	Low	Valle Verde	14.0824	-90.3795	L	W	-	751.737	High	119	145	144	312	131	296	146	168	169	161	368	135	269	161	127	180
Guatemala 20_2021_Grain5	South	Low	Valle Verde	14.0824	-90.3795	L	Y	+	205.507	Med	119	141	144	312	131	296	146	168	169	161	374	129	269	163	127	176
Guatemala 21_2021_Grain6	Central	Mid		14.4983	-89.651	L	Y	-	411.215	High	119	141	144	312	131	296	146	168	169	161	0	129	269	163	127	176
Guatemala 22_2021_Grain6	Central	Mid		14.4983	-89.651	L	Y	-	0	Zero	119	145	144	312	131	296	146	174	169	161	0	129	269	163	127	174
Guatemala 23_2021_Grain6	Central	Mid		14.4983	-89.651	L	Y	+	428.483	High	119	141	144	312	131	296	146	168	169	161	374	129	269	163	127	176
Guatemala 24_2021_Grain6	Central	Mid		14.4983	-89.651	L	Y	+	592.112	High	119	141	144	312	131	296	146	168	169	161	374	129	269	163	127	176
Guatemala 28_2021_Grain7	Central	Mid	Criollo	14.6206	-89.6228	L	Y	+	1684.5	High	119	141	144	312	131	296	146	168	169	161	374	129	269	163	127	176
Guatemala 29_2021_Grain8	Central	Mid	Fortaleza F3	14.4311	-89.0803	L	Y	+	531.649	High	119	141	144	312	131	296	146	168	169	161	374	129	269	163	127	176
Guatemala 30_2021_Grain8	Central	Mid	Fortaleza F3	14.4311	-89.0803	L	W	-	0	Zero	119	145	144	312	131	0	146	174	169	161	374	129	269	163	127	174
Guatemala 31_2021_Grain8	Central	Mid	Fortaleza F3	14.4311	-89.0803	L	Y	+	107.574	Med	119	141	144	312	131	296	146	168	169	161	374	129	269	163	127	176
Guatemala 32_2021_Grain8	Central	Mid	Fortaleza F3	14.4311	-89.0803	L	Y	+	181.299	Med	119	141	144	312	131	296	146	168	169	161	374	129	269	163	127	176
Guatemala 33_2021_Grain9	Central	Mid	H5 SG	14.4311	-89.0803	L	Y	-	193.098	Med	119	141	144	312	131	296	146	168	169	161	374	129	269	163	127	176
Guatemala 37_2021_Grain9	Central	Mid	Fortaleza F3	14.5487	-89.8826	L	Y	-	20.3473	Med	119	170	144	312	131	0	143	168	169	161	0	138	269	163	127	172
Guatemala 38_2021_Grain9	Central	Mid	Fortaleza F3	14.5487	-89.8826	L	W	+	39.1995	Med	119	141	144	312	131	296	146	168	169	161	374	129	269	163	127	176
Guatemala 39_2021_Grain9	Central	Mid	Fortaleza F3	14.5487	-89.8826	L	Y	-	0	Zero	119	170	144	312	131	296	143	168	169	161	370	138	269	163	127	172
Guatemala 40_2021_Grain10	Central	Mid	Fortaleza F3	14.5487	-89.8826	L	W	-	0	Zero	119	145	144	312	131	296	146	174	169	161	374	129	269	163	127	174
Guatemala 41_2021_Grain10	Central	Mid		15.4126	-89.8271	L	W	-	0	Zero	125	145	188	337	163	317	162	168	175	161	365	171	273	0	127	174
Guatemala 42_2021_Grain10	Central	Mid		15.4126	-89.8271	L	W	+	0	Zero	125	145	188	337	163	317	162	168	175	161	365	171	273	0	127	174
Guatemala 43_2021_Grain10	Central	Mid		15.4126	-89.8271	L	Y	-	0	Zero	125	145	188	337	163	317	162	168	175	161	365	171	273	0	127	174
Guatemala 44_2021_Grain11	Central	Mid		15.4126	-89.8271	L	Y	-	0	Zero	125	145	188	337	163	317	162	168	175	161	365	171	273	0	127	174
Guatemala 45_2021_Grain11	Central	Mid		15.2948	-90.1185	L	Y	-	0	Zero	119	128	144	312	131	0	146	174	169	161	0	126	269	161	127	176
Guatemala 46_2021_Grain11	Central	Mid		15.2948	-90.1185	L	W	-	0	Zero	125	145	188	337	163	317	162	168	175	161	365	171	273	0	127	174
Guatemala 49_2021_Grain13	Central	Mid		15.3086	-90.235	L	W	-	0	Zero	119	128	144	312	131	296	146	174	169	161	0	126	269	161	127	176
Guatemala 57_2021_Grain15	Central	Mid		15.2948	-90.1185	L	W	+	0	Zero	125	145	188	337	163	317	162	168	175	161	365	171	273	0	127	174
Guatemala 58_2021_Grain15	Central	Mid		15.2948	-90.1185	L	Y	-	0	Zero	119	128	144	312	131	296	146	174	169	161	0	126	269	161	127	176
Guatemala 59_2021_Grain15	Central	High		15.2948	-90.1185	L	W	+	0	Zero	125	145	188	337	163	317	162	168	175	161	365	171	273	161	127	174
Guatemala 61_2021_Grain16	Central	High		15.2858	-91.0909	L	W	-	0	Zero	119	145	144	312	131	296	146	174	169	161	374	129	269	163	127	174
Guatemala 62_2021_Grain16	Central	High		15.2858	-91.0909	L	Y	+	199.15	Med	119	141	144	312	131	296	146	168	169	161	374	129	269	163	127	176
Guatemala 63_2021_Grain16	Central	High		15.2858	-91.0909	L	Y	+	381.503	High	119	141	144	312	131	296	146	168	169	161	0	129	269	163	127	176
Guatemala 64_2021_Grain16	Central	High		15.2858	-91.0909	L	Y	+	19271.7	High	138	135	188	322	134	301	178	177	194	172	359	159	267	0	127	180
Guatemala 65_2021_Grain17	Central	High	Criollo	15.3885	-91.6148	L	Y	+	835.129	High	119	141	144	312	131	0	146	168	161	0	374	120	269	163	127	176
Guatemala 66_2021_Grain17	Central	High	Criollo	15.3885	-91.6148	L	W	+	1207.25	High	119	141	144	312	131	0	146	168	169	161	374	129	269	163	127	176
Guatemala 67_2021_Grain17	Central	High	Criollo	15.3885	-91.6148	L	Y	+	1898.36	High	119	141	144	312	131	0	146	168	169	161	374	129	269	163	127	176
Guatemala 69_2021_Grain18	Central	High	Criollo	15.3885	-91.6148	L	W	+	336.62	High	119	141	144	312	131	296	146	168	169	161	374	129	269	163	127	176
Guatemala 70_2021_Grain18	Central	High	Criollo	15.3885	-91.6148	L	Y	+	877.632	High	119	141	144	312	131	296	146	168	169	161	374	129	269	163	127	176
Guatemala 71_2021_Grain18	Central	High	Criollo	15.3885	-91.6148	L	W	+	786.668	High	119	141	144	312	131	296	146	168	169	161	374	129	269	163	127	176
Guatemala 72_2021_Grain18	Central	High	Criollo	15.3885	-91.6148	L	Y	+	84.7472	Med	119	141	144	312	131	296	146	168	169	161	374	129	269	163	127	176
Guatemala 73_2021_Grain19	Central	High	Criollo	15.2858	-91.0909	L	Y	-	99.4596	Med	119	141	144	312	131	296	146	168	169	161	374	129	269	163	127	176
Guatemala 74_2021_Grain19	Central	High	Criollo	15.2858	-91.0909	L	Y	+	76.8001	Med	119	141	144	312	131	296	146	168	169	161	374	129	269	163	127	176
Guatemala 75_2021_Grain19	Central	High	Criollo	15.2858	-91.0909	L	Y	+	841.994	High	119	141	144	312	131	296	146	168	169	161	374	129	269	163	127	176
Guatemala 76_2021_Grain19	Central	High	Criollo	15.2858	-91.0909	L	Y	+	167.652	Med	119	141	144	312	131	296	146	168	169	161	374	129	269	163	127	176
Guatemala 77_2021_Grain20	Central	High	Criollo	15.2858	-91.0909	L	Y	+	39.2302	Med	119	141	144	312	131	296	146	168	169	161	374	129	269	163	127	176
Guatemala 78_2021_Grain20	Central	High	Criollo	15.2858	-91.0909	L	Y	+	47.7359	Med	119	141	144	312	131	296	146	168	169	161	374	129	269	163	127	176
Guatemala 79_2021_Grain20	Central	High	Criollo	15.2858	-91.0909	L	Y	+	105.736	Med	119	141	144	312	131	296	146	168	169	161	374	129	269	163	127	176
Guatemala 80_2021_Grain20	Central	High	Criollo	15.2858	-91.0909	L	Y	+	498.959	High	119	141	144	312	131	296	146	168	169	161	0	129	269	163	127	176
Guatemala 81_2021_Grain21	South	Low	DK 410	14.7065	-91.867	L	W	-	0.638387	Low	119	145	144	312	131	296	146	174	169	161	0	129	269	163	127	174
Guatemala 82_2021_Grain21	South	Low	DK 410	14.7065	-91.867	L	W	-	0	Zero	119	145	144	312	131	296	146	174	169	161	374	129	269	163	127	174
Guatemala 83_2021_Grain21	South	Low	DK 410	14.7065	-91.867	L	W	-	0	Zero	119	145	144	312	131	296	146	174	169	161	374	129	269	163	127	174
Guatemala 84_2021_Grain21	South	Low	DK 410	14.7065	-91.867	L	W	-	0	Zero	119	145	144	312	131	296	146	174	169	161	374	129	269	163	127	174
Guatemala 85_2021_Grain22	South	Low	DK 6018	14.5248	-91.6857	L	Y	-	0	Zero	119	128	144	312	131	296	146	189	169	161	370	132	269	161	127	176
Guatemala 86_2021_Grain22	South	Low	DK 6018	14.5248	-91.6857	L	W	-	11.5004	Low	119	141	144	312	131	296	146	168	169	161	353	138	269	161	127	180
Guatemala 88_2021_Grain22	South	Low	DK 6018	14.5248	-91.6857	L	Y	-	26.089	Med	119	128	144	312	131	296	146	0	169	161	0	129	269	159	127	176
Guatemala 89_2021_Grain23	South	Low	DK 390	14.7038	-91.866	L	Y	-	5.40112	Low	119	128	144	312	131	296	150	177	169	161	368	132	269	159	127	174
Guatemala 90_2021_Grain23	South	Low	DK 390	14.7038	-91.866	L	Y	-	2.76091	Low	119	128	144	312	131	0	146	168	169	161	362	135	269	163	127	184
Guatemala 91_2021_Grain23	South	Low	DK 390	14.7038	-91.866	L	Y	-	84.2929	Med	119	128	144	312	131	296	143	171	169	161	0	129	271	161	127	180
Guatemala 92_2021_Grain23	South	Low	DK 390	14.7038	-91.866	L	Y	-	5.08246	Low	119	128	144	312	131	296	143	171	169	161	0	129	271	161	127	180
Guatemala 93_2021_Grain24	South	Low	DK 6018	14.5123	-91.87	L	Y	-	16.2513	Low	119	128	144	312	131	296	146	174	169	161	0	129	269	159	127	176
Guatemala 94_2021_Grain24	South	Low	DK 6018	14.5123	-91.87	L	W	+	65.8781	Med	119	145	144	312	131	296	146	174	169	161	353	132	269	161	127	176
Guatemala 95_2021_Grain24	South	Low	DK 6018	14.5123	-91.87	L	Y	-	15.0619	Low	119	128	144	312	131	296	146	174	169	161	0	129	269	159	127	176
Guatemala 96_2021_Grain24	South	Low	DK 6018	14.5123	-91.87	L	Y	-	7.30945	Low	119	128	144	312	131	296	146	174	169	161	0	129	269	159	127	176
Guatemala 97_2021_Grain25	South	Low		14.5123	-91.87	L	Y	-	2.57853	Low	119	141	144	312	131	296	146	168	169	161	353	138	269	161	127	180
Guatemala 101_2021_Grain26	Central	Low	Fortaleza F3	14.8033	-89.22	L	Y	-	94.3124	Med	119	141	144	312	131	296	143	174	169	161	374	132	271	163	127	180
Guatemala 102_2021_Grain26	Central	Low	Fortaleza F3	14.8033	-89.22	L	Y	-	294.286	Med	119	145	144	312	131	296	146	174	169	161	0	132	269	163	127	176
Guatemala 103_2021_Grain26	Central	Low	Fortaleza F3	14.8033	-89.22	L	Y	-	162.532	Med	119	141	144	312	131	296	143	174	169	161	0	132	271	163	127	180
Guatemala 104_2021_Grain26	Central	Low	Fortaleza F3	14.8033	-89.22	L	W	-	14.468	Low	119	128	144	312	131	0	146	168	169	161	0	132	269	161	127	180
Guatemala 105_2021_Grain27	Central	Low	Fortaleza F3	14.8033	-89.22	L	Y	+	2694.51	High	119	145	144	312	131	296	150	168	169	161	374	132	269	163	127	174
Guatemala 107_2021_Grain27	Central	Low	Fortaleza F3	14.8033	-89.22	L	Y	+	1110.71	High	119	145	144	312	131	0	150	168	169	161	374	132	269	163	127	174
Guatemala 108_2021_Grain27	Central	Low	Fortaleza F3	14.8033	-89.22	L	Y	+	666.1	High	119	141	144	312	131	296	150	168	169	161	374	132	269	163	127	174
Guatemala 109_2021_Grain28	South	Low	Fortaleza F3	14.5785	-91.5892	L	Y	-	192.648	Med	119	141	144	312	131	296	143	174	169	161	374	132	271	163	127	180
Guatemala 111_2021_Grain28	South	Low	Fortaleza F3	14.5785	-91.5892	L	Y	+	348.922	High	119	141	144	312	131	296	150	168	169	161	374	132	269	163	127	174
Guatemala 112_2021_Grain28	South	Low	Fortaleza F3	14.5785	-91.5892	L	Y	+	695.791	High	119	141	144	312	131	0	150	168	169	161	374	132	269	163	127	174
Guatemala 113_2021_Grain29	South	Low	Fortaleza F3	14.5785	-91.5892	L	W	-	553.025	High	119	128	144	312	131	0	146	174	169	161	0	132	0	161	127	176
Guatemala 114_2021_Grain29	South	Low	Fortaleza F3	14.5785	-91.5892	L	Y	+	230.409	Med	119	141	144	312	131	0	150	168	169	161	374	132	269	163	127	174
Guatemala 116_2021_Grain29	South	Low	Fortaleza F3	14.5785	-91.5892	L	Y	+	94.7043	Med	119	141	144	312	131	0	150	168	169	161	374	132	269	163	127	174
Guatemala 117_2021_Grain30	Central	Mid	Fortaleza F3	14.594	-89.3082	L	Y	-	269.673	Med	119	141	144	312	131	0	143	174	169	161	374	132	269	163	127	180
Guatemala 118_2021_Grain30	Central	Mid	Fortaleza F3	14.594	-89.3082	L	W	-	0	Zero	119	128	144	312	131	0	0	177	169	161	365	132	269	161	127	176
Guatemala 119_2021_Grain30	Central	Mid	Fortaleza F3	14.594	-89.3082	L	W	-	0	Zero	113	145	176	343	154	317	181	206	172	161	362	138	0	0	127	182
Guatemala 121_2021_Grain31	Central	Mid	Fortaleza F3	14.594	-89.3082	L	Y	+	220.765	Med	119	141	144	312	131	0	150	168	169	161	374	132	0	163	127	174
Guatemala 122_2021_Grain31	Central	Mid	Fortaleza F3	14.594	-89.3082	L	Y	+	639.439	High	119	145	144	312	131	0	0	168	169	161	374	132	269	163	127	174
Guatemala 125_2021_Grain32	South	Low	Fortaleza F3	14.5785	-91.5892	L	Y	-	117.914	Med	119	145	144	312	131	0	146	174	169	161	374	132	269	163	127	176
Guatemala 130_2021_Grain33	South	Low		14.3013	-91.5669	L	Y	+	73.9977	Med	119	145	144	312	131	0	146	174	169	161	0	132	269	161	127	180
Guatemala 131_2021_Grain33	South	Low		14.3013	-91.5669	L	Y	+	190.597	Med	119	145	144	312	131	0	146	174	169	161	0	132	0	161	127	180
Guatemala 132_2021_Grain33	South	Low		14.3013	-91.5669	L	Y	+	540.503	High	119	145	144	312	131	0	146	174	169	161	0	132	269	161	127	180
Guatemala 133_2021_Grain34	Central	Mid		14.3993	-89.882	L	Y	+	293.449	Med	119	128	144	312	131	296	146	174	169	161	0	132	271	161	127	176
Guatemala 134_2021_Grain34	Central	Mid		14.3993	-89.882	L	Y	+	174.382	Med	119	145	144	312	131	0	146	174	169	161	0	132	269	161	127	180
Guatemala 1_2023_Grain1	South	Low	DK 390	14.057	-90.3678	L	Y	-	186.817	Med	119	128	144	312	131	296	146	168	169	161	362	126	269	163	127	176
Guatemala 2_2023_Grain1	South	Low	DK 390	14.057	-90.3678	L	Y	-	0	Zero	131	141	192	349	134	301	0	171	169	161	356	129	261	169	127	176
Guatemala 5_2023_Grain1	South	Low	DK 390	14.057	-90.3678	L	Y	-	0	Zero	119	128	144	312	131	296	150	163	169	161	353	135	269	161	127	180
Guatemala 6_2023_Grain2	Central	Low		14.2781	-90.2868	L	Y	-	221.614	Med	119	148	144	312	131	296	146	174	169	161	359	129	269	163	127	176
Guatemala 7_2023_Grain2	Central	Low		14.2781	-90.2868	L	Y	-	24.72	Med	116	128	144	312	131	296	146	174	169	161	368	132	269	161	127	180
Guatemala 8_2023_Grain2	Central	Low		14.2781	-90.2868	L	Y	-	31.053	Med	116	128	144	312	131	296	146	174	169	161	368	132	269	161	127	180
Guatemala 9_2023_Grain2	Central	Low		14.2781	-90.2868	L	Y	-	0	Zero	119	128	144	312	131	296	146	163	169	161	370	132	269	161	127	176
Guatemala 10_2023_Grain2	Central	Low		14.2781	-90.2868	L	Y	-	15.118	Low	116	128	144	312	131	296	146	174	169	161	368	132	269	161	127	180
Guatemala 11_2023_Grain3	South	Low	HB 83	14.0825	-90.379	L	W	-	0	Zero	135	125	179	337	163	317	165	168	181	161	353	138	269	0	133	193
Guatemala 12_2023_Grain3	South	Low	HB 83	14.0825	-90.379	L	Y	-	0	Zero	119	128	144	312	131	296	150	163	169	169	353	135	269	161	127	180
Guatemala 15_2023_Grain3	South	Low	HB 83	14.0825	-90.379	L	W	-	0.931535	Low	135	125	179	337	163	317	165	168	181	161	353	138	269	0	133	193
Guatemala 16_2023_Grain4	North	Low	DK 390	16.583	-90.094	L	Y	-	0	Zero	119	128	144	312	131	296	143	177	169	161	368	132	269	159	127	176
Guatemala 17_2023_Grain4	North	Low	DK 390	16.583	-90.094	L	Y	-	43.1937	Med	119	145	144	312	131	296	146	183	169	161	374	132	269	163	127	176
Guatemala 18_2023_Grain4	North	Low	DK 390	16.583	-90.094	L	Y	-	0	Zero	119	128	144	312	131	296	146	180	169	169	362	138	269	163	127	172
Guatemala 19_2023_Grain4	North	Low	DK 390	16.583	-90.094	L	Y	-	52.7593	Med	119	141	144	312	131	296	143	174	169	161	379	129	269	163	127	176
Guatemala 20_2023_Grain4	North	Low	DK 390	16.583	-90.094	L	Y	+	406.17	High	119	128	144	312	131	296	143	147	169	161	362	132	0	163	127	180
Guatemala 21_2023_Grain5	North	Low	La Abudancia	16.3578	-90.1779	L	Y	-	18.9379	Low	119	145	144	312	131	296	143	147	169	161	365	129	269	161	127	180
Guatemala 22_2023_Grain5	North	Low	La Abudancia	16.3578	-90.1779	L	Y	-	0	Zero	119	128	144	312	131	296	146	174	169	161	0	129	269	159	127	176
Guatemala 23_2023_Grain5	North	Low	La Abudancia	16.3578	-90.1779	L	Y	-	0	Zero	119	128	144	312	131	296	146	174	169	161	0	129	269	159	127	176
Guatemala 24_2023_Grain5	North	Low	La Abudancia	16.3578	-90.1779	L	Y	-	364.9	High	119	128	144	312	131	0	146	168	169	161	0	129	269	163	127	180
Guatemala 25_2023_Grain5	North	Low	La Abudancia	16.3578	-90.1779	L	Y	-	280.412	Med	119	128	144	312	131	296	146	168	169	161	0	129	269	163	127	180
Guatemala 26_2023_Grain6	South	Mid	Criollo	14.8493	-92.0644	L	Y	+	235.458	Med	119	141	144	312	131	296	143	174	169	169	374	132	271	163	127	176
Guatemala 27_2023_Grain6	South	Mid	Criollo	14.8493	-92.0644	L	Y	-	71.3905	Med	119	128	144	312	131	296	146	168	169	161	379	126	269	161	127	184
Guatemala 28_2023_Grain6	South	Mid	Criollo	14.8493	-92.0644	L	Y	+	29.2677	Med	119	145	144	312	131	296	143	174	169	161	374	129	269	163	127	176
Guatemala 29_2023_Grain6	South	Mid	Criollo	14.8493	-92.0644	L	Y	+	243.399	Med	119	141	144	312	131	296	143	174	169	161	374	132	271	163	127	176
Guatemala 30_2023_Grain6	South	Mid	Criollo	14.8493	-92.0644	L	Y	+	242.983	Med	119	141	144	312	131	296	143	174	169	161	374	132	271	163	127	176
Guatemala 31_2023_Grain7	Central	High	Fortaleza F3	15.2785	-91.1182	L	Y	-	0	Zero	119	128	144	312	131	296	150	174	169	161	368	132	269	159	127	174
Guatemala 32_2023_Grain7	Central	High	Fortaleza F3	15.2785	-91.1182	L	Y	-	0	Zero	119	128	144	312	131	296	150	174	169	161	368	132	269	159	127	174
Guatemala 33_2023_Grain7	Central	High	Fortaleza F3	15.2785	-91.1182	L	Y	-	0	Zero	119	128	144	322	131	296	150	174	169	161	368	132	269	159	127	174
Guatemala 34_2023_Grain7	Central	High	Fortaleza F3	15.2785	-91.1182	L	Y	+	1088.96	High	138	161	179	331	151	326	190	180	191	161	353	0	269	191	127	180
Guatemala 35_2023_Grain7	Central	High	Fortaleza F3	15.2785	-91.1182	L	Y	-	1.78258	Low	119	141	144	312	131	296	146	168	169	161	353	138	269	161	127	180
Guatemala 36_2023_Grain8	South	Mid	Criollo	14.5746	-92.1215	L	Y	+	142.608	Med	119	145	144	312	131	296	143	174	169	161	374	129	269	163	127	176
Guatemala 37_2023_Grain8	South	Mid	Criollo	14.5746	-92.1215	L	Y	-	15.1942	Low	119	145	144	312	131	296	146	174	169	161	353	135	269	161	127	176
Guatemala 38_2023_Grain8	South	Mid	Criollo	14.5746	-92.1215	L	Y	-	0	Zero	119	141	144	312	131	296	143	171	169	161	353	129	271	161	127	180
Guatemala 39_2023_Grain8	South	Mid	Criollo	14.5746	-92.1215	L	Y	-	0	Zero	119	141	144	312	131	296	146	168	169	161	374	129	271	163	127	176
Guatemala 40_2023_Grain8	South	Mid	Criollo	14.5746	-92.1215	L	Y	-	0	Zero	119	141	144	312	131	0	146	171	169	161	374	132	271	163	127	180
Guatemala 41_2023_Grain9	Central	High	Amarillo	15.4422	-91.5023	L	Y	-	88.9775	Med	119	141	144	312	131	296	143	174	169	161	374	129	271	163	127	176
Guatemala 46_2023_Grain10	South	Mid	DK 390	14.5658	-92.052	L	Y	-	10.5318	Low	119	145	144	309	131	296	150	174	169	161	365	135	269	161	127	180
Guatemala 47_2023_Grain10	South	Mid	DK 390	14.5658	-92.052	L	Y	-	0	Zero	119	141	144	312	131	296	146	163	169	161	0	129	271	163	127	172
Guatemala 48_2023_Grain10	South	Mid	DK 390	14.5658	-92.052	L	Y	-	14.4906	Low	119	145	144	309	131	296	150	174	169	161	365	135	269	161	127	180
Guatemala 49_2023_Grain10	South	Mid	DK 390	14.5658	-92.052	L	Y	-	0	Zero	119	141	144	312	131	0	146	174	169	161	0	132	0	163	127	180
Guatemala 50_2023_Grain10	South	Mid	DK 390	14.5658	-92.052	L	Y	-	7.5449	Low	119	145	144	309	131	296	150	174	169	161	365	135	269	161	127	180
Guatemala 51_2023_Grain11	South	Mid	DK 390	14.5472	-92.086	L	Y	-	12.3687	Low	119	145	144	309	131	296	150	174	169	161	365	135	269	161	127	180
Guatemala 52_2023_Grain11	South	Mid	DK 390	14.5472	-92.086	L	Y	-	0	Zero	119	128	144	312	131	296	143	171	169	161	377	126	271	161	127	180
Guatemala 53_2023_Grain11	South	Mid	DK 390	14.5472	-92.086	L	Y	-	26.9548	Med	119	145	144	309	131	296	150	174	169	161	365	135	269	161	127	180
Guatemala 54_2023_Grain11	South	Mid	DK 390	14.5472	-92.086	L	Y	-	151.818	Med	119	128	144	312	131	296	146	177	169	161	0	126	271	161	127	176
Guatemala 56_2023_Grain12	Central	High	Criollo Blanco	15.401	-91.6633	L	Y	-	33.0633	Med	119	145	144	312	131	296	143	174	169	161	374	129	269	163	127	176
Guatemala 57_2023_Grain12	Central	High	Criollo Blanco	15.401	-91.6633	L	Y	-	16.8641	Low	119	145	144	312	131	296	143	174	169	161	374	126	269	163	127	176
Guatemala 61_2023_Grain13	North	Low	NK102	16.4803	-90.4561	L	Y	-	11.7598	Low	119	128	144	312	131	296	146	168	169	161	379	126	269	161	127	184
Guatemala 62_2023_Grain13	North	Low	NK102	16.4803	-90.4561	L	Y	-	142.587	Med	119	128	144	312	131	296	146	168	169	161	379	126	269	161	127	184
Guatemala 63_2023_Grain13	North	Low	NK102	16.4803	-90.4561	L	Y	-	4.80636	Low	119	128	144	312	131	296	146	168	169	161	379	126	269	161	127	184
Guatemala 64_2023_Grain13	North	Low	NK102	16.4803	-90.4561	L	Y	-	54.1493	Med	119	145	144	309	131	296	150	174	169	161	365	135	269	161	127	180
Guatemala 65_2023_Grain13	North	Low	NK102	16.4803	-90.4561	L	Y	-	25.6941	Med	119	145	144	312	131	296	146	174	169	161	353	135	269	161	127	176
Guatemala 66_2023_Grain14	North	Low	DK 390	16.5824	-90.0954	L	Y	-	32.3281	Med	119	145	144	312	131	296	143	174	169	161	374	129	269	163	127	176
Guatemala 67_2023_Grain14	North	Low	DK 390	16.5824	-90.0954	L	Y	-	1.67907	Low	119	141	144	312	131	296	146	168	169	161	353	132	271	161	127	180
Guatemala 68_2023_Grain14	North	Low	DK 390	16.5824	-90.0954	L	Y	-	1.20442	Low	119	141	144	312	131	296	146	168	169	161	353	132	271	161	127	180
Guatemala 69_2023_Grain14	North	Low	DK 390	16.5824	-90.0954	L	Y	-	15.9707	Low	119	145	144	312	131	296	143	174	169	161	374	129	269	163	127	176
Guatemala 70_2023_Grain14	North	Low	DK 390	16.5824	-90.0954	L	Y	-	0.979851	Low	119	141	144	312	131	296	146	168	169	161	353	132	271	161	127	180
Guatemala 71_2023_Grain15	North	Low	Criollo	16.3787	-90.3037	L	Y	-	336.574	High	119	141	144	312	131	296	146	168	169	161	353	132	269	161	127	174
Guatemala 72_2023_Grain15	North	Low	Criollo	16.3787	-90.3037	L	Y	-	2.73795	Low	119	128	144	312	131	296	146	168	169	161	353	135	269	161	127	172
Guatemala 73_2023_Grain15	North	Low	Criollo	16.3787	-90.3037	L	Y	-	0	Zero	119	128	144	312	131	296	146	168	169	161	353	135	269	161	127	172
Guatemala 74_2023_Grain15	North	Low	Criollo	16.3787	-90.3037	L	Y	-	0	Zero	119	128	144	312	131	296	146	168	169	161	353	135	271	161	127	172
Guatemala 75_2023_Grain15	North	Low	Criollo	16.3787	-90.3037	L	Y	-	0	Zero	119	128	144	312	131	296	146	168	169	161	353	135	271	161	127	172
Guatemala 76_2023_Grain16	North	Low	Criollo	16.3451	-90.1768	L	Y	+	1363.65	High	119	128	144	312	131	0	143	174	169	161	359	138	271	163	127	176
Guatemala 77_2023_Grain16	North	Low	Criollo	16.3451	-90.1768	L	Y	+	1086.89	High	119	128	144	312	131	0	143	174	169	161	359	138	271	163	127	176
Guatemala 78_2023_Grain16	North	Low	Criollo	16.3451	-90.1768	L	Y	+	263.409	Med	119	128	144	312	131	296	146	174	169	161	353	135	271	161	127	176
Guatemala 79_2023_Grain16	North	Low	Criollo	16.3451	-90.1768	L	Y	-	75.5136	Med	119	145	144	312	131	0	143	174	169	161	0	129	269	163	127	176
Guatemala 80_2023_Grain16	North	Low	Criollo	16.3451	-90.1768	L	Y	-	1.3095	Low	119	128	144	312	131	296	143	194	169	161	362	132	269	161	127	174
Guatemala 82_2023_Grain17	South	Low	Fortaleza F5	14.078	-90.5751	L	Y	+	760.019	High	119	141	144	312	131	296	146	171	169	161	377	126	271	161	127	176
Guatemala 86_2023_Grain18	South	Low	Fortaleza F3	14.0902	-90.3794	L	Y	-	11.0496	Low	119	145	144	312	131	296	143	174	169	161	374	129	269	163	127	176
Guatemala 87_2023_Grain18	South	Low	Fortaleza F3	14.0902	-90.3794	L	Y	-	0	Zero	119	128	144	312	131	0	146	174	169	161	368	132	269	159	127	174
Guatemala 91_2023_Grain19	South	Low	Fortaleza F5	13.9041	-90.1365	L	Y	-	63.4246	Med	119	128	144	312	131	0	0	163	169	161	362	147	269	163	127	180
Guatemala 92_2023_Grain19	South	Low	Fortaleza F5	13.9041	-90.1365	L	Y	-	250.579	Med	119	128	144	312	131	0	0	147	169	161	0	138	269	161	127	180
Guatemala 93_2023_Grain19	South	Low	Fortaleza F5	13.9041	-90.1365	L	Y	-	400.128	High	119	128	144	312	131	0	143	168	169	161	362	129	271	163	127	176
Guatemala 94_2023_Grain19	South	Low	Fortaleza F5	13.9041	-90.1365	L	Y	-	3159.95	High	119	128	144	309	131	296	150	168	169	161	370	138	269	163	127	176
Guatemala 95_2023_Grain19	South	Low	Fortaleza F5	13.9041	-90.1365	L	Y	-	488.793	High	119	145	144	312	131	296	146	174	169	161	356	135	269	203	127	176
Guatemala 96_2023_Grain20	South	Low	Fortaleza F5	14.0996	-90.5356	L	Y	-	781.804	High	119	145	144	312	131	296	146	174	169	161	356	135	269	203	127	176
Guatemala 97_2023_Grain20	South	Low	Fortaleza F5	14.0996	-90.5356	L	Y	-	3149.54	High	119	128	144	312	131	296	150	168	169	161	365	132	269	163	127	180
Guatemala 98_2023_Grain20	South	Low	Fortaleza F5	14.0996	-90.5356	L	Y	-	452.694	High	119	141	144	312	131	296	146	168	169	161	377	126	271	161	127	176
Guatemala 99_2023_Grain20	South	Low	Fortaleza F5	14.0996	-90.5356	L	Y	-	0	Zero	119	141	144	312	131	296	150	163	169	161	368	138	271	161	127	180
Guatemala 100_2023_Grain20	South	Low	Fortaleza F5	14.0996	-90.5356	L	Y	-	0.579786	Low	119	128	144	312	131	296	146	183	169	161	362	132	269	163	127	172
Guatemala 101_2023_Grain21	Central	Mid		15.3242	-89.7794	L	Y	-	0	Zero	119	141	144	312	131	296	146	168	169	161	353	132	269	161	127	180
Guatemala 102_2023_Grain21	Central	Mid		15.3242	-89.7794	L	Y	-	0	Zero	119	141	144	312	131	296	146	168	169	161	353	132	269	161	127	180
Guatemala 111_2023_Grain23	Central	Mid		15.3258	-89.7528	L	Y	+	46.6891	Med	119	141	144	312	131	296	143	168	169	161	365	132	269	161	127	180
Guatemala 113_2023_Grain23	Central	Mid		15.3258	-89.7528	L	Y	-	0	Zero	119	128	144	312	131	296	146	189	169	161	370	132	269	161	127	176
Guatemala 114_2023_Grain23	Central	Mid		15.3258	-89.7528	L	Y	-	0	Zero	119	128	144	312	131	296	150	177	169	161	362	132	269	161	127	176
Guatemala 115_2023_Grain23	Central	Mid		15.3258	-89.7528	L	Y	-	189.892	Med	119	145	144	312	131	296	143	174	169	161	374	129	269	163	127	176
Guatemala 116_2023_Grain24	North	Mid		16.5175	-89.7289	L	Y	+	44.5091	Med	119	145	144	312	131	296	143	147	169	161	362	138	269	163	127	180
Guatemala 117_2023_Grain24	North	Mid		16.5175	-89.7289	L	Y	+	21.3749	Med	119	145	144	312	131	296	143	147	169	161	362	138	269	163	127	180
Guatemala 118_2023_Grain24	North	Mid		16.5175	-89.7289	L	Y	-	17.2662	Low	119	128	144	312	131	296	143	174	169	161	377	129	271	161	127	180
Guatemala 119_2023_Grain24	North	Mid		16.5175	-89.7289	L	Y	-	7.6196	Low	119	145	144	312	131	296	143	147	169	161	365	129	269	161	127	180
Guatemala 120_2023_Grain24	North	Mid		16.5175	-89.7289	L	Y	-	56.1126	Med	119	128	144	312	131	296	143	147	169	161	365	135	269	161	127	180
Guatemala 121_2023_Grain25	Central	Mid		15.3658	-89.6833	L	Y	-	1.36361	Low	119	128	144	312	131	296	146	147	169	161	365	132	269	161	127	180
Guatemala 122_2023_Grain25	Central	Mid		15.3658	-89.6833	L	Y	-	0	Zero	119	128	144	312	131	296	146	147	169	161	365	132	269	161	127	180
Guatemala 123_2023_Grain25	Central	Mid		15.3658	-89.6833	L	Y	-	24.7244	Med	119	128	144	312	131	0	143	168	169	161	362	126	0	163	127	180
Guatemala 124_2023_Grain25	Central	Mid		15.3658	-89.6833	L	Y	-	65.8733	Med	119	128	144	312	131	296	143	168	169	161	362	126	275	163	127	180
Guatemala 127_2023_Grain26	Central	Mid		15.3022	-90.2319	L	Y	-	0	Zero	119	128	144	312	131	296	146	174	169	161	0	129	269	159	127	176
Guatemala 128_2023_Grain26	Central	Mid		15.3022	-90.2319	L	Y	-	94.052	Med	119	145	144	312	131	296	143	174	169	161	374	129	269	163	127	176
Guatemala 132_2023_Grain27	Central	Mid		15.3286	-89.7622	L	Y	+	52.8876	Med	119	167	144	312	131	296	146	168	169	161	353	135	269	161	127	176
Guatemala 135_2023_Grain27	Central	Mid		15.3286	-89.7622	L	Y	-	119.827	Med	119	167	144	312	131	296	146	163	169	161	353	135	269	161	127	176
Guatemala 136_2023_Grain28	Unknown	Low	DK 390			L	Y	-	75.6525	Med	119	167	144	312	131	296	146	168	169	161	353	135	269	161	127	176
Guatemala 142_2023_Grain29	Unknown	Low	DK 390			L	Y	-	62.9598	Med	119	145	144	312	131	296	146	174	169	161	356	135	269	203	127	176
Guatemala 146_2023_Grain30	Unknown	Mid	HS 23			L	Y	-	12.9637	Low	119	145	144	312	131	296	143	174	169	161	374	129	269	163	127	180
Guatemala 147_2023_Grain30	Unknown	Mid	HS 23			L	Y	-	0	Zero	119	141	144	312	131	296	143	168	169	161	370	138	269	163	127	180
Guatemala 148_2023_Grain30	Unknown	Mid	HS 23			L	Y	-	0	Zero	119	141	144	312	131	296	146	168	169	161	353	132	271	161	127	180
Guatemala 149_2023_Grain30	Unknown	Mid	HS 23			L	Y	-	0	Zero	119	141	144	312	131	296	146	168	169	161	350	132	271	161	127	180
Guatemala 151_2023_Grain31	Unknown	Mid	HB 83			L	Y	+	1.48045	Low	119	141	144	312	131	296	146	168	169	161	353	132	271	161	127	180
Guatemala 152_2023_Grain31	Unknown	Mid	HB 83			L	Y	-	0	Zero	119	141	144	312	131	296	146	168	169	161	353	132	271	161	127	180
Guatemala 153_2023_Grain31	Unknown	Mid	HB 83			L	Y	-	1.47319	Low	119	141	144	312	131	296	146	168	169	161	353	138	269	161	127	180
Guatemala 154_2023_Grain31	Unknown	Mid	HB 83			L	Y	-	0	Zero	119	141	144	312	131	296	146	168	169	161	353	132	271	161	127	180
Guatemala 155_2023_Grain31	Unknown	Mid	HB 83			L	Y	-	0	Zero	119	141	144	312	131	296	146	168	169	161	353	132	271	161	127	180
Guatemala 157_2023_Grain32	Unknown	Mid	Fortaleza F5			L	Y	-	138.002	Med	119	141	144	312	131	296	146	168	169	161	374	129	269	163	127	176
Guatemala 158_2023_Grain32	Unknown	Mid	Fortaleza F5			L	Y	-	199.661	Med	119	141	144	312	131	296	146	168	169	161	374	129	269	163	127	176
Guatemala 159_2023_Grain32	Unknown	Mid	Fortaleza F5			L	Y	-	0	Zero	119	141	144	312	131	296	146	168	169	161	353	132	271	161	127	180
Guatemala 160_2023_Grain32	Unknown	Mid	Fortaleza F5			L	Y	-	0	Zero	119	141	144	312	131	296	146	168	169	161	353	132	271	161	127	180
Guatemala 161_2023_Grain33	Unknown	Mid	Fortaleza F5			L	Y	-	12.9731	Low	119	141	144	309	131	296	146	168	169	161	377	129	271	161	127	180
Guatemala 162_2023_Grain33	Unknown	Mid	Fortaleza F5			L	Y	-	12	Low	119	141	144	309	131	296	146	168	169	161	377	129	271	161	127	180
Guatemala 166_2023_Grain34	Central	Mid	HB 83	15.1185	-89.3187	L	Y	-	0	Zero	119	141	144	312	131	296	146	168	169	161	377	141	269	163	127	180
Guatemala 167_2023_Grain34	Central	Mid	HB 83	15.1185	-89.3187	L	Y	-	981.049	High	131	138	188	309	134	317	181	197	175	172	350	0	269	176	129	178
Guatemala 168_2023_Grain34	Central	Mid	HB 83	15.1185	-89.3187	L	Y	-	0	Zero	119	141	144	312	131	296	146	168	169	161	377	141	269	163	127	180
Guatemala 169_2023_Grain34	Central	Mid	HB 83	15.1185	-89.3187	L	Y	-	1313.39	High	131	138	188	309	134	326	181	197	175	172	350	0	269	176	129	178
Guatemala 170_2023_Grain34	Central	Mid	HB 83	15.1185	-89.3187	L	Y	+	1019	High	131	138	188	309	134	326	181	197	175	172	350	0	271	176	129	178
Guatemala 172_2023_Grain35	Central	Mid	HB 83	15.1185	89.3787	L	Y	-	12	Low	119	128	144	312	131	296	150	177	169	161	353	129	269	161	127	174
Guatemala 176_2023_Grain36	Central	Low	Criollo	15.6464	-89.4535	L	Y	+	364.731	High	119	128	144	312	131	296	146	180	169	161	362	141	269	161	127	172
Guatemala 177_2023_Grain36	Central	Low	Criollo	15.6464	-89.4535	L	Y	-	2.01555	Low	119	141	144	312	131	296	146	168	169	161	353	138	269	161	127	180
Guatemala 178_2023_Grain36	Central	Low	Criollo	15.6464	-89.4535	L	Y	-	0.415285	Zero	119	141	144	312	131	296	146	168	169	161	353	132	271	161	127	180
Guatemala 179_2023_Grain36	Central	Low	Criollo	15.6464	-89.4535	L	Y	-	0	Zero	119	128	144	312	131	296	150	177	169	161	368	132	269	159	127	174
Guatemala 180_2023_Grain36	Central	Low	Criollo	15.6464	-89.4535	L	Y	-	325.269	High	119	145	144	312	131	296	146	174	169	161	353	135	269	161	127	176
Guatemala 181_2023_Grain37	Central	Mid	Criollo	14.442	-89.7638	L	Y	-	0	Zero	119	145	144	312	131	296	150	168	169	161	0	132	269	163	127	172
Guatemala 182_2023_Grain37	Central	Mid	Criollo	14.442	-89.7638	L	Y	-	92.3293	Med	119	128	176	315	131	296	146	168	169	161	362	135	0	163	127	180
Guatemala 185_2023_Grain37	Central	Mid	Criollo	14.442	-89.7638	L	Y	-	0	Zero	119	141	144	312	131	296	146	168	169	161	353	138	269	161	127	180
Guatemala 186_2023_Grain38	Central	Mid	Fortaleza F3	14.4236	-89.7641	L	Y	-	0	Zero	119	141	144	312	131	296	146	168	169	161	353	132	271	161	127	180
Guatemala 188_2023_Grain38	Central	Mid	Fortaleza F3	14.4236	-89.7641	L	Y	-	101.265	Med	119	145	144	309	131	296	150	174	169	161	365	135	269	161	127	0
Guatemala 189_2023_Grain38	Central	Mid	Fortaleza F3	14.4236	-89.7641	L	Y	-	0	Zero	119	141	144	312	131	296	146	168	169	161	353	138	269	161	127	180
Guatemala 191_2023_Grain39	Central	Low	Fortaleza F3	14.7982	-89.2124	L	Y	+	170.968	Med	119	145	144	312	131	296	146	174	169	161	353	135	269	161	127	176
Guatemala 192_2023_Grain39	Central	Low	Fortaleza F3	14.7982	-89.2124	L	Y	+	431.338	High	119	128	144	312	131	296	143	147	169	161	365	138	269	161	127	184
Guatemala 193_2023_Grain39	Central	Low	Fortaleza F3	14.7982	-89.2124	L	Y	-	47.4716	Med	119	128	144	312	131	296	146	168	169	161	362	126	269	163	127	176
Guatemala 198_2023_Grain40	Central	Mid	Fortaleza F5	14.7806	-89.1943	L	Y	-	8	Low	119	128	144	312	131	296	150	177	169	161	353	129	269	161	127	174
Guatemala 200_2023_Grain40	Central	Mid	Fortaleza F5	14.7806	-89.1943	L	Y	-	41	Med	119	128	144	312	131	296	146	168	169	161	362	126	269	163	127	176
Guatemala 201_2023_Grain41	South	Low	DK 390	14.1658	-90.1591	L	Y	+	119.812	Med	119	128	144	312	131	296	146	168	169	161	368	138	271	161	127	180
Guatemala 202_2023_Grain41	South	Low	DK 390	14.1658	-90.1591	L	Y	-	29.2376	Med	119	141	144	312	131	296	146	168	169	161	374	129	269	163	127	176
Guatemala 206_2023_Grain42	South	Low	DK 390	14.1702	-90.1626	L	Y	-	84.0904	Med	119	128	144	312	131	296	146	147	169	161	362	141	269	161	127	180
Guatemala 207_2023_Grain42	South	Low	DK 390	14.1702	-90.1626	L	Y	+	48.7825	Med	119	128	144	312	131	296	150	168	169	161	368	132	269	163	127	180
Guatemala 208_2023_Grain42	South	Low	DK 390	14.1702	-90.1626	L	Y	+	56.7385	Med	119	128	176	315	131	296	146	168	169	161	362	135	271	163	127	176
Guatemala 209_2023_Grain42	South	Low	DK 390	14.1702	-90.1626	L	Y	+	65.5588	Med	119	145	144	312	131	296	143	174	169	161	0	129	269	159	127	174
Guatemala 210_2023_Grain42	South	Low	DK 390	14.1702	-90.1626	L	Y	-	31.6416	Med	119	148	144	312	131	296	146	174	169	161	0	138	269	163	127	172
Guatemala 211_2023_Grain43	Central	Mid	H-5	14.4549	-89.8658	L	Y	+	16.6721	Low	119	128	144	312	131	296	143	168	169	161	0	132	269	163	127	0
Guatemala 212_2023_Grain43	Central	Mid	H-5	14.4549	-89.8658	L	Y	-	23.7964	Med	119	145	144	312	131	296	143	177	169	161	374	129	269	163	127	176
Guatemala 213_2023_Grain43	Central	Mid	H-5	14.4549	-89.8658	L	Y	-	0	Zero	119	128	144	312	131	296	146	174	169	161	368	132	269	159	127	174
Guatemala 214_2023_Grain43	Central	Mid	H-5	14.4549	-89.8658	L	Y	+	24	Med	119	141	144	312	131	296	146	171	169	161	353	120	269	161	127	172
Guatemala 216_2023_Grain44	South	Mid	H-5	14.1485	-89.7933	L	Y	-	0	Zero	119	128	144	312	131	296	150	168	169	161	365	129	269	163	127	172
Guatemala 218_2023_Grain44	South	Mid	H-5	14.1485	-89.7933	L	Y	-	80.5531	Med	119	128	144	312	131	296	150	177	169	161	368	132	269	159	127	174
Guatemala 220_2023_Grain44	South	Mid	H-5	14.1485	-89.7933	L	Y	-	479.61	High	119	128	144	312	131	296	146	147	169	161	362	141	269	161	127	180
Guatemala 222_2023_Grain45	South	Low	JC-24	14.1658	-90.1591	L	Y	-	12.5313	Med	119	0	144	312	131	296	150	180	169	161	362	132	271	161	127	176
Guatemala 223_2023_Grain45	South	Low	JC-24	14.1658	-90.1591	L	Y	+	358.382	High	119	145	144	312	131	296	146	147	169	161	362	138	271	163	127	176
Guatemala 224_2023_Grain45	South	Low	JC-24	14.1658	-90.1591	L	W	+	247.512	Med	119	145	144	312	131	296	143	174	169	161	374	129	269	163	127	176
Guatemala 225_2023_Grain45	South	Low	JC-24	14.1658	-90.1591	L	Y	-	159	Med	119	128	144	312	128	0	143	163	169	161	362	126	269	163	127	176
Guatemala 226_2023_Grain46	South	Mid	Fortaleza F3	14.1868	-89.7928	L	Y	-	0	Zero	119	141	144	312	131	296	150	163	169	161	368	135	271	161	127	180
Guatemala 227_2023_Grain46	South	Mid	Fortaleza F3	14.1868	-89.7928	L	Y	-	0	Zero	119	128	144	312	131	296	146	174	169	161	368	135	269	159	127	174
Guatemala 228_2023_Grain46	South	Mid	Fortaleza F3	14.1868	-89.7928	L	Y	-	0	Zero	119	141	144	312	131	296	143	168	169	161	374	138	269	163	127	180
Guatemala 229_2023_Grain46	South	Mid	Fortaleza F3	14.1868	-89.7928	L	Y	-	81.8215	Med	119	148	144	312	131	296	143	174	169	161	377	129	269	163	127	176
Guatemala 230_2023_Grain46	South	Mid	Fortaleza F3	14.1868	-89.7928	L	Y	-	186.162	Med	119	128	144	312	131	296	143	147	169	161	362	0	275	163	127	180
Guatemala 231_2023_Grain47	South	Low	Fortaleza F3	14.141	-90.1431	L	Y	-	76.1497	Med	119	128	144	312	131	296	146	147	169	161	368	144	259	161	127	180
Guatemala 232_2023_Grain47	South	Low	Fortaleza F3	14.141	-90.1431	L	Y	-	238.236	Med	119	128	176	315	131	296	146	168	169	161	362	135	0	163	127	180
Guatemala 233_2023_Grain47	South	Low	Fortaleza F3	14.141	-90.1431	L	Y	-	159.618	Med	119	128	144	312	131	296	146	168	169	161	353	135	271	161	127	172
Guatemala 234_2023_Grain47	South	Low	Fortaleza F3	14.141	-90.1431	L	Y	-	0	Zero	119	141	144	312	131	296	146	168	169	161	377	141	271	163	127	180
Guatemala 235_2023_Grain47	South	Low	Fortaleza F3	14.141	-90.1431	L	Y	-	0	Zero	119	141	144	312	131	296	146	168	169	161	377	141	271	163	127	180
Guatemala 236_2023_Grain48	Central	Mid	HB 83	15.119	-89.3	L	Y	-	0	Zero	119	141	144	312	131	296	146	168	169	161	377	141	271	163	127	180
Guatemala 237_2023_Grain48	Central	Mid	HB 83	15.119	-89.3	L	Y	-	0	Zero	119	141	144	312	131	296	146	168	169	161	377	141	271	163	127	180
